# Supplementary material for: Methyl 2,4-dihy­droxy-5-(2-methyl­propanamido)­benzoate
Source: Acta Crystallogr Sect E Struct Rep Online. 2013 Jan 12;69(Pt 2):o221. doi: 10.1107/S1600536813000457 (PMC3569756; doi:10.1107/S1600536813000457)
Supplement: Supplementary file 1 [file e-69-0o221-sup1.cif]

##############################################################################
#                                                                            #
# This CIF contains the data in a paper accepted for publication in          #
# Acta Crystallographica Section E. It conforms to the requirements of       #
# Notes for Authors for Acta Crystallographica Section E, and has been       #
# peer reviewed under the auspices of the IUCr Commission on Journals.       #
#                                                                            #
# Full details of the Crystallographic Information File format               #
# are given in the paper "The Crystallographic Information File (CIF):       #
# a New Standard Archive File for Crystallography" by S. R. Hall, F. H.      #
# Allen and I. D. Brown [Acta Cryst. (1991), A47, 655-685].                  #
#                                                                            #
# The current version of the core CIF dictionary is obtainable from          #
# ftp://ftp.iucr.org/pub/cif_core.dic.                                       #
#                                                                            #
# Software is freely available for graphical display of the structure(s)     #
# in this CIF. For information consult the CIF software page                 #
# http://www.iucr.org/resources/cif/software.                                #
#                                                                            #
# This file may be used for bona fide research purposes within the           #
# scientific community so long as proper attribution is given to the journal # 
# article from which it was obtained.                                        #
#                                                                            #
##############################################################################
data_global
_audit_creation_method     ?
_journal_date_recd_electronic     2013-01-05
_journal_date_accepted     2013-01-05
_journal_name_full     'Acta Crystallographica, Section E'
_journal_year     2013
_journal_volume     69
_journal_issue      2
_journal_page_first     o221
_journal_page_last     o221
_journal_paper_category     QO
_journal_paper_doi     10.1107/S1600536813000457
_journal_coeditor_code     HB7024
_publ_contact_author
;
Muhammad Nawaz Tahir
University of Sargodha
Department of Physics
Sargodha
Pakistan
;
_publ_contact_author_email     'dmntahir_uos@yahoo.com'
_publ_contact_author_fax     '0092 48 32 22 121'
_publ_contact_author_phone     '0092 48 92 30 914'
_publ_section_title
;
Methyl 2,4-dihydroxy-5-(2-methylpropanamido)benzoate
;
loop_
    _publ_author_name
    _publ_author_address
    'Syeda Sohaila Naz'
;
University of Peshawar
Institute of Chemical Sciences
Peshawar
Pakistan
;
    'Nazar Ul Islam'
;
University of Peshawar
Institute of Chemical Sciences
Peshawar
Pakistan
;
    'Tahir, M. Nawaz'
;
University of Sargodha
Department of Physics
Sargodha
Pakistan
;
    'Muhammad Raza Shah'
;
H.E.J. Research Institute of Chemistry,
International Center for Chemical and Biological Sciences
University of Karachi
Karachi 75270
Pakistan
;
data_I
_audit_creation_method     SHELXL-97
_chemical_name_systematic
;
Methyl 2,4-dihydroxy-5-(2-methylpropanamido)benzoate
;
_chemical_name_common     ?
_chemical_formula_moiety     'C12 H15 N O5'
_chemical_formula_sum     'C12 H15 N O5'
_chemical_formula_iupac     'C12 H15 N O5'
_chemical_formula_weight     253.25
_symmetry_cell_setting     monoclinic
_symmetry_space_group_name_H-M     'C 2/c'
_symmetry_space_group_name_Hall     '-C 2yc'
loop_
    _symmetry_equiv_pos_site_id
    _symmetry_equiv_pos_as_xyz
    1 x,y,z
    2 -x,y,1/2-z
    3 -x,-y,-z
    4 x,-y,1/2+z
    5 1/2+x,1/2+y,z
    6 1/2-x,1/2+y,1/2-z
    7 1/2-x,1/2-y,-z
    8 1/2+x,1/2-y,1/2+z
_cell_length_a     22.732(4)
_cell_length_b     8.2338(16)
_cell_length_c     14.743(3)
_cell_angle_alpha     90
_cell_angle_beta     113.506(9)
_cell_angle_gamma     90
_cell_volume     2530.4(9)
_cell_formula_units_Z     8
_cell_measurement_reflns_used     950
_cell_measurement_theta_min     1.95
_cell_measurement_theta_max     25.00
_cell_measurement_temperature     296(2)
_exptl_crystal_description     needle
_exptl_crystal_colour     brown
_exptl_crystal_size_max     0.26
_exptl_crystal_size_mid     0.16
_exptl_crystal_size_min     0.14
_exptl_crystal_density_diffrn     1.330
_exptl_crystal_density_meas     ?
_exptl_crystal_density_method     'not measured'
_exptl_crystal_F_000     1072
_exptl_absorpt_coefficient_mu     0.104
_exptl_absorpt_correction_type     multi-scan
_exptl_absorpt_process_details     '(SADABS; Bruker, 2009)'
_exptl_absorpt_correction_T_min     0.981
_exptl_absorpt_correction_T_max     0.985
_exptl_special_details     ' '
_diffrn_ambient_temperature     296(2)
_diffrn_radiation_type     MoK\a
_diffrn_radiation_wavelength     0.71073
_diffrn_radiation_source     'fine-focus sealed tube'
_diffrn_radiation_monochromator     graphite
_diffrn_measurement_device_type     'Bruker Kappa APEXII CCD'
_diffrn_measurement_method     \w
_diffrn_detector_area_resol_mean     8.10
_diffrn_reflns_number     8480
_diffrn_reflns_av_R_equivalents     0.0903
_diffrn_reflns_av_sigmaI/netI     0.1253
_diffrn_reflns_theta_min     1.95
_diffrn_reflns_theta_max     25.00
_diffrn_reflns_theta_full     25.00
_diffrn_measured_fraction_theta_max     0.993
_diffrn_measured_fraction_theta_full     0.993
_diffrn_reflns_limit_h_min     -26
_diffrn_reflns_limit_h_max     26
_diffrn_reflns_limit_k_min     -9
_diffrn_reflns_limit_k_max     9
_diffrn_reflns_limit_l_min     -12
_diffrn_reflns_limit_l_max     17
_diffrn_standards_number     0
_diffrn_standards_interval_count     ?
_diffrn_standards_interval_time     ?
_diffrn_standards_decay_%     ?
_refine_special_details
;
Refinement of <i>F</i>^2^ against ALL reflections. The weighted <i>R</i>-factor
<i>wR</i> and goodness of fit <i>S</i> are based on <i>F</i>^2^, conventional
<i>R</i>-factors <i>R</i> are based on <i>F</i>, with <i>F</i> set to zero for
negative <i>F</i>^2^. The threshold expression of <i>F</i>^2^ >
\s(<i>F</i>^2^) is used only for calculating <i>R</i>-factors(gt) <i>etc</i>.
and is not relevant to the choice of reflections for refinement.
<i>R</i>-factors based on <i>F</i>^2^ are statistically about twice as large
as those based on <i>F</i>, and <i>R</i>- factors based on ALL data will be
even larger.
;
_reflns_number_total     2218
_reflns_number_gt     950
_reflns_threshold_expression     I>2\s(I)
_refine_ls_structure_factor_coef     Fsqd
_refine_ls_matrix_type     full
_refine_ls_R_factor_all     0.1754
_refine_ls_R_factor_gt     0.0649
_refine_ls_wR_factor_gt     0.1249
_refine_ls_wR_factor_ref     0.1677
_refine_ls_goodness_of_fit_ref     0.963
_refine_ls_restrained_S_all     0.963
_refine_ls_number_reflns     2218
_refine_ls_number_parameters     169
_refine_ls_number_restraints     0
_refine_ls_hydrogen_treatment     constr
_refine_ls_weighting_scheme     calc
_refine_ls_weighting_details
                 'calc w=1/[\s^2^(Fo^2^)+(0.0670P)^2^] where P=(Fo^2^+2Fc^2^)/3'
_atom_sites_solution_hydrogens     geom
_atom_sites_solution_primary     direct
_atom_sites_solution_secondary     difmap
_refine_ls_shift/su_max     0.000
_refine_ls_shift/su_mean     0.000
_refine_diff_density_max     0.251
_refine_diff_density_min     -0.194
_refine_ls_extinction_method     'SHELXL97 (Sheldrick, 2008)'
_refine_ls_extinction_coef     0.0032(7)
_refine_ls_extinction_expression
                                  'Fc^*^=kFc[1+0.001xFc^2^\l^3^/sin(2\q)]^-1/4^'
loop_
    _atom_type_symbol
    _atom_type_description
    _atom_type_scat_dispersion_real
    _atom_type_scat_dispersion_imag
    _atom_type_scat_source
    'C' 'C' 0.0033 0.0016
                         'International Tables Vol C Tables 4.2.6.8 and 6.1.1.4'
    'H' 'H' 0.0000 0.0000
                         'International Tables Vol C Tables 4.2.6.8 and 6.1.1.4'
    'N' 'N' 0.0061 0.0033
                         'International Tables Vol C Tables 4.2.6.8 and 6.1.1.4'
    'O' 'O' 0.0106 0.0060
                         'International Tables Vol C Tables 4.2.6.8 and 6.1.1.4'
_computing_data_collection     'APEX2 (Bruker, 2009)'
_computing_cell_refinement     'SAINT (Bruker, 2009)'
_computing_data_reduction     'SAINT (Bruker, 2009)'
_computing_structure_solution     'SHELXS97 (Sheldrick, 2008)'
_computing_structure_refinement     'SHELXL97 (Sheldrick, 2008)'
_computing_molecular_graphics
                              'ORTEP-3 (Farrugia, 2012) and PLATON (Spek, 2009)'
_computing_publication_material
                                'WinGX (Farrugia, 2012) and PLATON (Spek, 2009)'
loop_
    _atom_site_type_symbol
    _atom_site_label
    _atom_site_fract_x
    _atom_site_fract_y
    _atom_site_fract_z
    _atom_site_U_iso_or_equiv
    _atom_site_thermal_displace_type
    _atom_site_calc_flag
    _atom_site_refinement_flags
    _atom_site_occupancy
    _atom_site_disorder_assembly
    _atom_site_disorder_group
    O O1 -0.03069(13) 0.6890(3) 0.1237(2) 0.0561(11) Uani . . 1.000 . -16
    O O2 -0.07828(14) 0.6152(4) -0.0343(2) 0.0674(14) Uani . . 1.000 . -16
    O O3 -0.02971(14) 0.7095(4) -0.1577(2) 0.0664(13) Uani . . 1.000 . -16
    O O4 0.15588(13) 1.0422(4) -0.02943(18) 0.0528(10) Uani . . 1.000 . -16
    O O5 0.15037(13) 0.9581(4) 0.28873(18) 0.0574(11) Uani . . 1.000 . -16
    N N1 0.15743(14) 1.0418(4) 0.1481(2) 0.0418(11) Uani . . 1.000 . -16
    C C1 -0.0795(2) 0.6008(6) 0.1437(3) 0.0673(19) Uani . . 1.000 . -16
    C C2 -0.0344(2) 0.6874(5) 0.0313(3) 0.0473(17) Uani . . 1.000 . -16
    C C3 0.01556(18) 0.7776(5) 0.0160(3) 0.0393(16) Uani . . 1.000 . -16
    C C4 0.01545(19) 0.7844(5) -0.0792(3) 0.0427(17) Uani . . 1.000 . -16
    C C5 0.06228(18) 0.8703(5) -0.0956(3) 0.0461(16) Uani . . 1.000 . -16
    C C6 0.10844(18) 0.9523(5) -0.0193(3) 0.0394(14) Uani . . 1.000 . -16
    C C7 0.10893(18) 0.9489(5) 0.0764(3) 0.0347(14) Uani . . 1.000 . -16
    C C8 0.06285(18) 0.8611(5) 0.0931(3) 0.0401(16) Uani . . 1.000 . -16
    C C9 0.17569(18) 1.0465(5) 0.2465(3) 0.0405(16) Uani . . 1.000 . -16
    C C10 0.22833(19) 1.1646(5) 0.3026(3) 0.0488(16) Uani . . 1.000 . -16
    C C11 0.2012(2) 1.3027(6) 0.3419(3) 0.071(2) Uani . . 1.000 . -16
    C C12 0.2825(2) 1.0777(6) 0.3844(3) 0.081(2) Uani . . 1.000 . -16
    H H1 0.17846 1.10489 0.12524 0.0500 Uiso . . 1.000 . -16
    H H1A -0.08075 0.49015 0.12248 0.1011 Uiso . . 1.000 . -16
    H H1B -0.12055 0.65059 0.10854 0.1011 Uiso . . 1.000 . -16
    H H1C -0.06954 0.60325 0.21343 0.1011 Uiso . . 1.000 . -16
    H H3 -0.05505 0.66231 -0.13988 0.0994 Uiso . . 1.000 . -16
    H H4 0.15318 1.03493 -0.08643 0.0791 Uiso . . 1.000 . -16
    H H5 0.06261 0.87259 -0.15848 0.0552 Uiso . . 1.000 . -16
    H H8 0.06317 0.85732 0.15633 0.0484 Uiso . . 1.000 . -16
    H H10 0.24534 1.20993 0.25653 0.0581 Uiso . . 1.000 . -16
    H H11A 0.16985 1.36048 0.28749 0.1067 Uiso . . 1.000 . -16
    H H11B 0.23520 1.37530 0.37963 0.1067 Uiso . . 1.000 . -16
    H H11C 0.18139 1.25979 0.38335 0.1067 Uiso . . 1.000 . -16
    H H12A 0.30085 0.99782 0.35606 0.1215 Uiso . . 1.000 . -16
    H H12B 0.26605 1.02529 0.42766 0.1215 Uiso . . 1.000 . -16
    H H12C 0.31477 1.15496 0.42134 0.1215 Uiso . . 1.000 . -16
loop_
    _atom_site_aniso_label
    _atom_site_aniso_U_11
    _atom_site_aniso_U_22
    _atom_site_aniso_U_33
    _atom_site_aniso_U_12
    _atom_site_aniso_U_13
    _atom_site_aniso_U_23
    O1 0.064(2) 0.065(2) 0.0401(19) -0.0134(17) 0.0215(15) 0.0018(17)
    O2 0.059(2) 0.084(3) 0.050(2) -0.0224(18) 0.0122(16) -0.0199(18)
    O3 0.057(2) 0.100(3) 0.0340(18) -0.0108(19) 0.0094(15) -0.0240(19)
    O4 0.0585(18) 0.080(2) 0.0239(15) -0.0023(17) 0.0207(14) -0.0022(17)
    O5 0.071(2) 0.082(2) 0.0214(15) -0.0249(18) 0.0209(14) -0.0079(16)
    N1 0.048(2) 0.056(2) 0.0250(19) -0.0101(18) 0.0185(16) -0.0026(18)
    C1 0.064(3) 0.072(4) 0.070(3) -0.017(3) 0.031(3) 0.005(3)
    C2 0.055(3) 0.045(3) 0.040(3) 0.007(2) 0.017(2) 0.001(2)
    C3 0.044(3) 0.041(3) 0.031(2) 0.002(2) 0.013(2) -0.001(2)
    C4 0.040(3) 0.053(3) 0.031(3) 0.004(2) 0.010(2) -0.010(2)
    C5 0.045(3) 0.062(3) 0.027(2) 0.009(2) 0.010(2) -0.006(2)
    C6 0.042(2) 0.054(3) 0.024(2) 0.009(2) 0.015(2) 0.005(2)
    C7 0.041(2) 0.041(3) 0.020(2) 0.005(2) 0.0100(18) 0.002(2)
    C8 0.049(3) 0.049(3) 0.023(2) 0.005(2) 0.015(2) -0.001(2)
    C9 0.046(3) 0.056(3) 0.021(2) -0.001(2) 0.015(2) -0.010(2)
    C10 0.053(3) 0.067(3) 0.028(2) -0.013(3) 0.018(2) -0.009(2)
    C11 0.081(4) 0.073(4) 0.064(3) -0.018(3) 0.034(3) -0.022(3)
    C12 0.057(3) 0.103(5) 0.068(4) -0.010(3) 0.009(3) -0.009(3)
_geom_special_details
;
Bond distances, angles <i>etc</i>. have been calculated using the rounded
fractional coordinates. All su's are estimated from the variances of the
(full) variance-covariance matrix. The cell e.s.d.'s are taken into account in
the estimation of distances, angles and torsion angles
;
loop_
    _geom_bond_atom_site_label_1
    _geom_bond_atom_site_label_2
    _geom_bond_site_symmetry_1
    _geom_bond_site_symmetry_2
    _geom_bond_distance
    _geom_bond_publ_flag
    O1 C1 . . 1.451(6) no
    O1 C2 . . 1.331(5) no
    O2 C2 . . 1.231(5) no
    O3 C4 . . 1.351(5) no
    O4 C6 . . 1.364(5) no
    O5 C9 . . 1.239(5) no
    O3 H3 . . 0.8200 no
    O4 H4 . . 0.8200 no
    N1 C9 . . 1.341(5) no
    N1 C7 . . 1.410(5) no
    N1 H1 . . 0.8600 no
    C2 C3 . . 1.448(6) no
    C3 C4 . . 1.404(6) no
    C3 C8 . . 1.395(6) no
    C4 C5 . . 1.377(6) no
    C5 C6 . . 1.371(6) no
    C6 C7 . . 1.407(6) no
    C7 C8 . . 1.373(6) no
    C9 C10 . . 1.507(6) no
    C10 C11 . . 1.515(6) no
    C10 C12 . . 1.516(6) no
    C1 H1A . . 0.9600 no
    C1 H1B . . 0.9600 no
    C1 H1C . . 0.9600 no
    C5 H5 . . 0.9300 no
    C8 H8 . . 0.9300 no
    C10 H10 . . 0.9800 no
    C11 H11A . . 0.9600 no
    C11 H11B . . 0.9600 no
    C11 H11C . . 0.9600 no
    C12 H12A . . 0.9600 no
    C12 H12B . . 0.9600 no
    C12 H12C . . 0.9600 no
loop_
    _geom_angle_atom_site_label_1
    _geom_angle_atom_site_label_2
    _geom_angle_atom_site_label_3
    _geom_angle_site_symmetry_1
    _geom_angle_site_symmetry_2
    _geom_angle_site_symmetry_3
    _geom_angle
    _geom_angle_publ_flag
    C1 O1 C2 . . . 117.5(3) no
    C4 O3 H3 . . . 109.00 no
    C6 O4 H4 . . . 109.00 no
    C7 N1 C9 . . . 129.7(4) no
    C7 N1 H1 . . . 115.00 no
    C9 N1 H1 . . . 115.00 no
    O1 C2 O2 . . . 120.7(4) no
    O1 C2 C3 . . . 114.9(4) no
    O2 C2 C3 . . . 124.5(4) no
    C2 C3 C4 . . . 119.2(4) no
    C4 C3 C8 . . . 119.3(4) no
    C2 C3 C8 . . . 121.6(4) no
    O3 C4 C3 . . . 122.4(4) no
    O3 C4 C5 . . . 117.4(4) no
    C3 C4 C5 . . . 120.2(4) no
    C4 C5 C6 . . . 120.1(4) no
    C5 C6 C7 . . . 120.7(4) no
    O4 C6 C5 . . . 123.8(4) no
    O4 C6 C7 . . . 115.5(4) no
    N1 C7 C8 . . . 125.1(4) no
    C6 C7 C8 . . . 119.3(4) no
    N1 C7 C6 . . . 115.6(4) no
    C3 C8 C7 . . . 120.6(4) no
    O5 C9 N1 . . . 121.4(4) no
    O5 C9 C10 . . . 122.0(4) no
    N1 C9 C10 . . . 116.6(4) no
    C9 C10 C12 . . . 110.3(4) no
    C11 C10 C12 . . . 112.1(3) no
    C9 C10 C11 . . . 109.8(4) no
    O1 C1 H1A . . . 110.00 no
    O1 C1 H1B . . . 110.00 no
    O1 C1 H1C . . . 110.00 no
    H1A C1 H1B . . . 109.00 no
    H1A C1 H1C . . . 109.00 no
    H1B C1 H1C . . . 109.00 no
    C4 C5 H5 . . . 120.00 no
    C6 C5 H5 . . . 120.00 no
    C3 C8 H8 . . . 120.00 no
    C7 C8 H8 . . . 120.00 no
    C9 C10 H10 . . . 108.00 no
    C11 C10 H10 . . . 108.00 no
    C12 C10 H10 . . . 108.00 no
    C10 C11 H11A . . . 109.00 no
    C10 C11 H11B . . . 109.00 no
    C10 C11 H11C . . . 109.00 no
    H11A C11 H11B . . . 109.00 no
    H11A C11 H11C . . . 110.00 no
    H11B C11 H11C . . . 110.00 no
    C10 C12 H12A . . . 109.00 no
    C10 C12 H12B . . . 109.00 no
    C10 C12 H12C . . . 109.00 no
    H12A C12 H12B . . . 109.00 no
    H12A C12 H12C . . . 110.00 no
    H12B C12 H12C . . . 109.00 no
loop_
    _geom_torsion_atom_site_label_1
    _geom_torsion_atom_site_label_2
    _geom_torsion_atom_site_label_3
    _geom_torsion_atom_site_label_4
    _geom_torsion_site_symmetry_1
    _geom_torsion_site_symmetry_2
    _geom_torsion_site_symmetry_3
    _geom_torsion_site_symmetry_4
    _geom_torsion
    _geom_torsion_publ_flag
    C1 O1 C2 O2 . . . . 0.9(6) no
    C1 O1 C2 C3 . . . . 179.9(4) no
    C9 N1 C7 C6 . . . . -170.2(4) no
    C9 N1 C7 C8 . . . . 11.3(7) no
    C7 N1 C9 O5 . . . . 2.0(7) no
    C7 N1 C9 C10 . . . . -177.9(4) no
    O1 C2 C3 C4 . . . . -179.4(4) no
    O1 C2 C3 C8 . . . . -1.0(6) no
    O2 C2 C3 C4 . . . . -0.5(7) no
    O2 C2 C3 C8 . . . . 178.0(4) no
    C2 C3 C4 O3 . . . . -0.1(6) no
    C2 C3 C4 C5 . . . . 179.6(4) no
    C8 C3 C4 O3 . . . . -178.5(4) no
    C8 C3 C4 C5 . . . . 1.2(6) no
    C2 C3 C8 C7 . . . . -178.5(4) no
    C4 C3 C8 C7 . . . . -0.1(6) no
    O3 C4 C5 C6 . . . . 178.3(4) no
    C3 C4 C5 C6 . . . . -1.4(6) no
    C4 C5 C6 O4 . . . . -179.0(4) no
    C4 C5 C6 C7 . . . . 0.5(6) no
    O4 C6 C7 N1 . . . . 1.4(5) no
    O4 C6 C7 C8 . . . . -179.9(4) no
    C5 C6 C7 N1 . . . . -178.1(4) no
    C5 C6 C7 C8 . . . . 0.6(6) no
    N1 C7 C8 C3 . . . . 177.8(4) no
    C6 C7 C8 C3 . . . . -0.7(6) no
    O5 C9 C10 C11 . . . . -70.1(5) no
    O5 C9 C10 C12 . . . . 53.9(6) no
    N1 C9 C10 C11 . . . . 109.9(4) no
    N1 C9 C10 C12 . . . . -126.1(4) no
loop_
    _geom_hbond_atom_site_label_D
    _geom_hbond_atom_site_label_H
    _geom_hbond_atom_site_label_A
    _geom_hbond_site_symmetry_A
    _geom_hbond_distance_DH
    _geom_hbond_distance_HA
    _geom_hbond_distance_DA
    _geom_hbond_angle_DHA
    _geom_hbond_publ_flag
    N1 H1 O4 . 0.86 2.19 2.604(4) 109 yes
    O3 H3 O2 . 0.82 1.87 2.595(4) 146 yes
    O4 H4 O5 4_574 0.82 1.820 2.633(4) 174 yes
_iucr_refine_instructions_details
;
TITL 5AM_IB_0m in C2/c
CELL 0.71073 22.7323 8.2338 14.7425 90.000 113.506 90.000
ZERR 8.00 0.0044 0.0016 0.0028 0.000 0.009 0.000
LATT 7
SYMM -x, y, -z+1/2
SFAC C  H  N  O
UNIT 96  120  8  40
OMIT -3 50
L.S. 20
ACTA
BOND $H
HTAB
CONF
LIST 4
FMAP 2
PLAN 10
MPLA 13 O1 O2 O3 O4 N1 C1 C2 C3 C4 C5 C6 C7 C8 C9 O5
MPLA 3 C10 C11 C12
TEMP 23.000
WGHT    0.067900
EXTI    0.003179
FVAR       0.11496
O1    4   -0.030686    0.688970    0.123736    11.00000    0.06381    0.06532 =
         0.04006    0.00179    0.02154   -0.01343
O2    4   -0.078278    0.615242   -0.034256    11.00000    0.05918    0.08402 =
         0.05029   -0.01985    0.01216   -0.02239
O3    4   -0.029709    0.709535   -0.157672    11.00000    0.05665    0.09993 =
         0.03402   -0.02403    0.00939   -0.01075
AFIX 147
H3    2   -0.055050    0.662312   -0.139879    11.00000   -1.50000
AFIX   0
O4    4    0.155876    1.042148   -0.029427    11.00000    0.05848    0.07991 =
         0.02394   -0.00221    0.02073   -0.00231
AFIX 147
H4    2    0.153183    1.034926   -0.086427    11.00000   -1.50000
AFIX   0
O5    4    0.150373    0.958099    0.288731    11.00000    0.07130    0.08155 =
         0.02139   -0.00785    0.02086   -0.02492
N1    3    0.157432    1.041802    0.148054    11.00000    0.04795    0.05576 =
         0.02495   -0.00264    0.01850   -0.01008
AFIX  43
H1    2    0.178456    1.104886    0.125237    11.00000   -1.20000
AFIX   0
C1    1   -0.079518    0.600771    0.143741    11.00000    0.06373    0.07242 =
         0.07033    0.00497    0.03126   -0.01744
AFIX 137
H1A   2   -0.080751    0.490154    0.122476    11.00000   -1.50000
H1B   2   -0.120554    0.650587    0.108542    11.00000   -1.50000
H1C   2   -0.069538    0.603249    0.213434    11.00000   -1.50000
AFIX   0
C2    1   -0.034443    0.687359    0.031267    11.00000    0.05517    0.04515 =
         0.04019    0.00061    0.01653    0.00687
C3    1    0.015561    0.777607    0.016020    11.00000    0.04437    0.04125 =
         0.03065   -0.00127    0.01344    0.00207
C4    1    0.015453    0.784398   -0.079201    11.00000    0.04008    0.05253 =
         0.03098   -0.00949    0.00946    0.00350
C5    1    0.062285    0.870251   -0.095610    11.00000    0.04508    0.06195 =
         0.02661   -0.00567    0.00966    0.00849
AFIX  43
H5    2    0.062606    0.872586   -0.158480    11.00000   -1.20000
AFIX   0
C6    1    0.108437    0.952290   -0.019334    11.00000    0.04175    0.05372 =
         0.02443    0.00446    0.01491    0.00852
C7    1    0.108932    0.948929    0.076438    11.00000    0.04109    0.04111 =
         0.02028    0.00232    0.00997    0.00480
C8    1    0.062850    0.861131    0.093086    11.00000    0.04919    0.04902 =
         0.02340   -0.00090    0.01512    0.00474
AFIX  43
H8    2    0.063175    0.857323    0.156331    11.00000   -1.20000
AFIX   0
C9    1    0.175692    1.046478    0.246501    11.00000    0.04591    0.05638 =
         0.02110   -0.00960    0.01446   -0.00134
C10   1    0.228326    1.164546    0.302611    11.00000    0.05263    0.06700 =
         0.02773   -0.00861    0.01827   -0.01258
AFIX  13
H10   2    0.245340    1.209931    0.256527    11.00000   -1.20000
AFIX   0
C11   1    0.201210    1.302664    0.341858    11.00000    0.08115    0.07318 =
         0.06345   -0.02189    0.03350   -0.01797
AFIX 137
H11A  2    0.169846    1.360479    0.287486    11.00000   -1.50000
H11B  2    0.235204    1.375296    0.379627    11.00000   -1.50000
H11C  2    0.181388    1.259789    0.383346    11.00000   -1.50000
AFIX   0
C12   1    0.282459    1.077695    0.384410    11.00000    0.05683    0.10338 =
         0.06760   -0.00898    0.00887   -0.00999
AFIX 137
H12A  2    0.300855    0.997815    0.356059    11.00000   -1.50000
H12B  2    0.266048    1.025286    0.427657    11.00000   -1.50000
H12C  2    0.314768    1.154962    0.421337    11.00000   -1.50000
HKLF 4
REM  5AM_IB_0m in C2/c
REM R1 =  0.0649 for    950 Fo > 4sig(Fo)  and  0.1754 for all   2218 data
REM    169 parameters refined using      0 restraints
END
WGHT      0.0681      0.0000
REM Highest difference peak  0.251,  deepest hole -0.194,  1-sigma level  0.050
Q1    1  -0.1216  0.5287  0.0748  11.00000  0.05    0.25
Q2    1   0.2857  1.1776  0.2825  11.00000  0.05    0.18
Q3    1   0.3264  1.1326  0.2402  11.00000  0.05    0.17
Q4    1   0.2072  0.8215  0.3137  11.00000  0.05    0.17
Q5    1   0.2093  1.1287  0.0444  11.00000  0.05    0.16
Q6    1   0.2803  1.0709  0.2484  11.00000  0.05    0.16
Q7    1   0.2432  1.1980  0.1143  11.00000  0.05    0.16
Q8    1   0.0953  0.8682  0.2687  11.00000  0.05    0.16
Q9    1   0.3632  1.1865  0.5011  11.00000  0.05    0.16
Q10   1  -0.0371  0.7561  0.2312  11.00000  0.05    0.16
;
