# Supplementary material for: Methyl 2,4-dihy­droxy-5-(2-methyl­propanamido)­benzoate
Source: Acta Crystallogr Sect E Struct Rep Online. 2013 Jan 12;69(Pt 2):o221. doi: 10.1107/S1600536813000457 (PMC3569756; doi:10.1107/S1600536813000457)
Supplement: Supplementary file 2 [file e-69-0o221-Isup2.hkl]

#
# h,k,l, Fc-squared, Fo-squared, sigma(Fo-squared) and status flag
#
data_I
_shelx_title ' 5AM_IB_0m in C2/c'
_shelx_refln_list_code          4
_shelx_F_calc_maximum      280.34
_exptl_crystal_F_000      1072.00
_reflns_d_resolution_high  0.8410
 
loop_
 _symmetry_equiv_pos_as_xyz
 'x, y, z'
 '-x, y, -z+1/2'
 'x+1/2, y+1/2, z'
 '-x+1/2, y+1/2, -z+1/2'
 '-x, -y, -z'
 'x, -y, z-1/2'
 '-x+1/2, -y+1/2, -z'
 'x+1/2, -y+1/2, z-1/2'
 
_cell_length_a    22.7323
_cell_length_b     8.2338
_cell_length_c    14.7425
_cell_angle_alpha  90.000
_cell_angle_beta  113.506
_cell_angle_gamma  90.000
 
_shelx_F_squared_multiplier     1.000
 
loop_
 _refln_index_h
 _refln_index_k
 _refln_index_l
 _refln_F_squared_calc
 _refln_F_squared_meas
 _refln_F_squared_sigma
 _refln_observed_status
   2   0   0    22497.13    22499.74    275.09 o
   4   0   0      218.67      187.37     32.46 o
   6   0   0     3298.54     2914.14     83.21 o
   8   0   0     3676.60     3140.33     80.68 o
  10   0   0     3134.37     3012.52    142.83 o
  12   0   0      812.68      558.94     82.66 o
  14   0   0       48.47       60.04     35.91 o
  16   0   0     2948.09     3198.83    132.66 o
  18   0   0       27.20      -35.54     56.38 o
  20   0   0      308.59      244.18     77.66 o
  22   0   0      961.52     1048.54    112.00 o
  24   0   0      316.99      199.91     85.84 o
   1   1   0    11087.10    10314.78    100.55 o
   3   1   0    43194.39    45360.66    353.39 o
   5   1   0      943.10      920.62     30.29 o
   7   1   0    22647.92    21482.00    201.64 o
   9   1   0     4216.70     4040.22     81.55 o
  11   1   0       74.79       69.89     33.42 o
  13   1   0      750.52      767.03     53.79 o
  15   1   0      658.88      651.97     55.59 o
  17   1   0      915.45      892.57     63.84 o
  19   1   0     1569.76     1710.15     83.17 o
  21   1   0        6.35      -15.74     74.16 o
  23   1   0      572.99      646.78     80.50 o
   0   2   0      845.43      768.45     41.44 o
   2   2   0    33373.07    32898.83    301.60 o
   4   2   0    72993.95    78922.97    616.77 o
   6   2   0        0.07      -14.04     20.27 o
   8   2   0       93.47      137.60     28.14 o
  10   2   0     1115.06     1110.01     60.04 o
  12   2   0     3037.01     3016.73     96.30 o
  14   2   0      461.60      420.89     56.11 o
  16   2   0       10.67      -54.41     50.19 o
  18   2   0     1248.27     1337.08    102.31 o
  20   2   0      346.91      359.54     80.44 o
  22   2   0       32.51       15.17     72.11 o
  24   2   0        1.31       35.26     80.22 o
   1   3   0    14450.69    14021.80    152.31 o
   3   3   0     7406.16     7116.20     99.26 o
   5   3   0       40.01       54.81     25.05 o
   7   3   0     5124.95     4762.93     85.14 o
   9   3   0     1009.14     1092.82     57.25 o
  11   3   0       50.85       39.66     36.16 o
  13   3   0      695.32      658.30     57.39 o
  15   3   0     1866.98     1887.74     89.33 o
  17   3   0     1540.22     1496.55     85.48 o
  19   3   0        0.17       83.71     57.39 o
  21   3   0       15.20      -47.61     62.75 o
  23   3   0        0.01     -137.22     91.48 o
   0   4   0       27.87      -11.35     34.15 o
   2   4   0      295.62      224.42     35.79 o
   4   4   0        1.03       21.00     31.91 o
   6   4   0    12229.87    12288.78    203.65 o
   8   4   0     3710.46     3490.58    103.74 o
  10   4   0       24.18       27.16     39.16 o
  12   4   0      119.14      151.24     53.63 o
  14   4   0      692.62      638.88     63.68 o
  16   4   0      412.19      352.81     61.69 o
  18   4   0        0.13      -31.39     52.36 o
  20   4   0       74.27        7.07     69.62 o
  22   4   0       30.89     -115.69    136.09 o
   1   5   0       29.43       29.45     39.30 o
   3   5   0      755.43      883.61     63.28 o
   5   5   0      353.14      279.12     47.62 o
   7   5   0       41.39       10.04     36.95 o
   9   5   0      402.56      303.86     69.68 o
  11   5   0      389.33      437.76     60.42 o
  13   5   0     1762.97     1929.08    103.11 o
  15   5   0      110.51       22.30     53.17 o
  17   5   0       47.04       57.60     61.11 o
  19   5   0        0.16        9.49    140.43 o
  21   5   0       11.08      -13.54     93.29 o
   0   6   0       21.11       56.41     75.39 o
   2   6   0        0.62        3.82     45.88 o
   4   6   0      225.98      133.47     51.25 o
   6   6   0        8.25      -24.70     47.95 o
   8   6   0        5.72      -24.62     41.99 o
  10   6   0      210.32      207.35     53.11 o
  12   6   0      226.33      216.27     74.12 o
  14   6   0       64.33      128.12     65.93 o
  16   6   0        1.42      -45.32     66.35 o
  18   6   0        9.56       94.91    119.67 o
   1   7   0        1.47       94.28     61.99 o
   3   7   0       86.21       57.98     54.75 o
   5   7   0        7.30       84.16     56.16 o
   7   7   0      950.35     1044.57    104.65 o
   9   7   0      255.53      252.52     71.25 o
  11   7   0      583.99      546.13     90.03 o
  13   7   0       12.06      -18.12     69.27 o
  15   7   0       77.48      155.20    107.95 o
  17   7   0        5.72      111.96    116.37 o
   0   8   0      578.28      660.86    163.51 o
   2   8   0       22.29      106.97     88.27 o
   4   8   0        0.00       22.18    128.62 o
   6   8   0      315.60      357.65     85.41 o
   8   8   0       90.64      119.57     77.48 o
  10   8   0        6.43      264.92    191.80 o
  12   8   0       88.72       70.16    110.16 o
  14   8   0      248.91      173.81    236.81 o
   1   9   0       14.93      143.34    100.26 o
   3   9   0      510.77      752.34    127.13 o
   5   9   0      168.04       72.64    149.07 o
   7   9   0       24.28      -24.21    149.81 o
   9   9   0        1.88       49.96    119.84 o
 -25   1   1       26.45       41.04     70.00 o
 -23   1   1      378.26      333.21     66.39 o
 -21   1   1      915.69      953.60     77.81 o
 -19   1   1      827.26      800.46     72.38 o
 -17   1   1      414.40      395.89     50.08 o
 -15   1   1      125.99       42.92     40.09 o
 -13   1   1      316.31      265.67     42.78 o
 -11   1   1      321.44      280.41     54.25 o
  -9   1   1      277.68      233.47     35.26 o
  -7   1   1     2839.13     2617.72     53.45 o
  -5   1   1     7004.36     6263.09     81.34 o
  -3   1   1     8958.39     7690.48     79.62 o
  -1   1   1     2484.76     2078.98     29.94 o
   1   1   1       91.62       67.06     10.30 o
   3   1   1     1793.87     1754.77     34.73 o
   5   1   1     4571.79     4175.82     59.22 o
   7   1   1      358.64      326.49     27.30 o
   9   1   1     1647.37     1568.98     62.90 o
  11   1   1      224.81      256.31     36.45 o
  13   1   1      217.36      247.85     40.65 o
  15   1   1        0.66       -0.24     35.78 o
  17   1   1       77.15       94.38     45.93 o
  19   1   1     1234.43     1297.31     89.30 o
  21   1   1      724.87      750.56     78.02 o
  23   1   1      471.53      621.14    115.70 o
 -24   2   1       33.40       38.38     72.80 o
 -22   2   1       52.12       -5.15     72.74 o
 -20   2   1      112.59      192.11     70.51 o
 -18   2   1      866.64      923.36     70.06 o
 -16   2   1        1.12        9.46     54.83 o
 -14   2   1        2.47       63.74     40.67 o
 -12   2   1      739.83      683.38     49.50 o
 -10   2   1        1.27       11.25     29.90 o
  -8   2   1      481.65      451.63     30.84 o
  -6   2   1     2064.39     1911.93     54.57 o
  -4   2   1    78588.69    88371.85    720.14 o
  -2   2   1     8940.51     8521.82     87.31 o
   0   2   1     4165.40     3492.89     57.26 o
   2   2   1    14626.33    14965.07    144.96 o
   4   2   1    33214.56    33313.21    278.71 o
   6   2   1     6724.92     6306.43     82.15 o
   8   2   1      211.15      230.82     28.70 o
  10   2   1        1.65       20.98     33.66 o
  12   2   1      132.17      128.37     46.63 o
  14   2   1        6.35       76.89     44.11 o
  16   2   1      151.35      186.49     59.53 o
  18   2   1      206.56      244.12     72.50 o
  20   2   1      250.32      416.50     66.81 o
  22   2   1       27.60       15.73     71.48 o
 -23   3   1        7.87     -166.92    111.28 o
 -21   3   1        0.16      -95.85     63.90 o
 -19   3   1       20.74       27.63     55.17 o
 -17   3   1      106.33      140.24     52.44 o
 -15   3   1     2515.18     2730.10    122.31 o
 -13   3   1      572.78      671.17     56.93 o
 -11   3   1     3231.21     3070.49     94.35 o
  -9   3   1      652.70      620.29     48.24 o
  -7   3   1      671.70      668.17     43.86 o
  -5   3   1     2332.08     2192.13     54.72 o
  -3   3   1        0.78      -19.16     21.17 o
  -1   3   1     2812.08     2606.87     55.38 o
   1   3   1      451.06      441.81     31.95 o
   3   3   1       17.66      -10.42     22.63 o
   5   3   1     2434.44     2340.18     57.25 o
   7   3   1     1777.42     1817.36     59.10 o
   9   3   1      667.78      700.24     49.04 o
  11   3   1      758.12      788.93     74.19 o
  13   3   1      112.13       82.31     42.82 o
  15   3   1     1282.43     1181.15     76.35 o
  17   3   1     1398.75     1378.21     87.74 o
  19   3   1        3.82       -9.20     58.01 o
  21   3   1       30.96      -41.85     78.43 o
 -22   4   1        5.68      -14.08     73.69 o
 -20   4   1        2.87       -1.47     63.13 o
 -18   4   1       24.21      -52.01     57.94 o
 -16   4   1       41.58      -14.69     44.05 o
 -14   4   1     1247.40     1187.11     74.70 o
 -12   4   1      260.85      322.28     49.76 o
 -10   4   1      402.26      445.01     60.11 o
  -8   4   1    18861.04    18867.05    277.58 o
  -6   4   1     3303.77     3246.05     81.61 o
  -4   4   1        3.18       13.83     33.07 o
  -2   4   1     2091.45     1972.79     65.58 o
   0   4   1       46.41       21.27     29.20 o
   2   4   1      128.29       63.30     30.33 o
   4   4   1       32.82       82.65     33.15 o
   6   4   1     4518.06     4769.13    117.06 o
   8   4   1     2725.37     2810.04     84.46 o
  10   4   1     2039.83     2075.90     82.94 o
  12   4   1       13.75        4.39     42.20 o
  14   4   1     1077.93     1144.81     75.82 o
  16   4   1      408.32      350.31     63.57 o
  18   4   1       22.28       79.71     61.58 o
  20   4   1       21.27      -35.03     82.23 o
 -21   5   1       36.10      188.43    101.88 o
 -19   5   1        1.89       59.89     63.14 o
 -17   5   1        6.29       70.81     72.52 o
 -15   5   1       33.86        4.89     64.36 o
 -13   5   1      272.79      145.34     56.62 o
 -11   5   1     5523.85     5690.52    140.79 o
  -9   5   1      508.57      461.43     51.97 o
  -7   5   1      586.53      599.35     53.02 o
  -5   5   1      926.69      900.96     66.07 o
  -3   5   1      754.05      692.45     57.63 o
  -1   5   1       13.06        0.89     38.61 o
   1   5   1      238.99      338.50     49.78 o
   3   5   1        2.02        0.26     40.56 o
   5   5   1       58.40       48.92     40.44 o
   7   5   1     1479.76     1192.48     83.12 o
   9   5   1      180.33      109.29     47.03 o
  11   5   1     1618.25     1514.28    100.45 o
  13   5   1     1151.33     1092.49     98.01 o
  15   5   1        4.58       40.71     54.13 o
  17   5   1        0.12      -50.86    108.11 o
  19   5   1       24.41      -43.79    156.02 o
 -20   6   1       16.68       23.06    129.85 o
 -18   6   1       71.41      105.57     76.96 o
 -16   6   1       58.83       35.74     71.75 o
 -14   6   1        6.56       71.44     65.18 o
 -12   6   1     3145.93     2858.94    191.23 o
 -10   6   1     2220.15     2391.45     99.96 o
  -8   6   1        7.71       11.86     42.30 o
  -6   6   1      204.44      155.55     51.38 o
  -4   6   1      700.35      697.81     65.46 o
  -2   6   1      215.19      136.78     59.29 o
   0   6   1        1.59      -74.09     49.40 o
   2   6   1      263.54      250.73     54.19 o
   4   6   1      115.51      140.91     67.33 o
   6   6   1       32.95       51.38     47.34 o
   8   6   1      242.87      152.61     50.53 o
  10   6   1     2420.12     2631.22    133.52 o
  12   6   1     1429.42     1370.09    107.67 o
  14   6   1       98.23      183.92     94.91 o
  16   6   1       76.49      167.39    128.89 o
  18   6   1        0.13     -166.00    110.66 o
 -17   7   1       36.46      351.55    117.03 o
 -15   7   1      131.69       70.61     74.52 o
 -13   7   1       19.33      126.41     71.01 o
 -11   7   1      213.20      201.80     72.28 o
  -9   7   1      618.04      650.18     91.84 o
  -7   7   1     1649.70     1588.56    104.60 o
  -5   7   1       64.41      116.44     56.52 o
  -3   7   1       93.22      103.45     65.26 o
  -1   7   1       20.17       76.62     64.68 o
   1   7   1        4.58       32.65     80.60 o
   3   7   1      223.43      279.76     61.61 o
   5   7   1       81.46        8.25     60.28 o
   7   7   1      439.43      593.38     89.40 o
   9   7   1      505.56      413.43     85.92 o
  11   7   1        0.65       57.74     67.79 o
  13   7   1       42.34       56.75     98.56 o
  15   7   1       37.15       -1.64    116.88 o
 -14   8   1      368.92      272.63    174.86 o
 -12   8   1        2.91       33.12     80.97 o
 -10   8   1        0.02       20.28     74.26 o
  -8   8   1      390.10      368.03     85.99 o
  -6   8   1        0.09     -118.46    132.79 o
  -4   8   1       24.13       66.10     88.16 o
  -2   8   1      113.74      149.86     88.45 o
   0   8   1        1.14       36.72    108.20 o
   2   8   1       34.64        9.89     86.40 o
   4   8   1       23.18       10.41     71.33 o
   6   8   1      108.54      112.59     75.58 o
   8   8   1      227.04      137.59    323.51 o
  10   8   1        1.50       70.14    116.72 o
  12   8   1        9.66       69.44    107.54 o
  -9   9   1        0.65      -32.53    155.86 o
  -7   9   1        7.76        9.56     95.54 o
  -5   9   1      199.38      227.15    104.07 o
  -3   9   1      148.44      325.53    133.18 o
  -1   9   1        5.17      -18.92    107.44 o
   1   9   1        1.70      -22.70    139.22 o
   3   9   1      116.34      106.69    147.55 o
   5   9   1      125.46      276.19    166.47 o
   7   9   1       13.50      -95.06    109.66 o
   9   9   1       39.78      -89.51    117.96 o
 -24   0   2       43.44      -77.48     78.84 o
 -22   0   2      684.01      536.15     99.67 o
 -20   0   2      265.73      181.07     81.82 o
 -18   0   2        4.89      -78.09     52.06 o
 -16   0   2      411.72      387.48     66.84 o
 -14   0   2       47.07       90.50     50.65 o
 -12   0   2        9.27       18.08     49.47 o
 -10   0   2      776.58      582.17     98.50 o
  -8   0   2       25.63        9.70     35.62 o
  -6   0   2     8416.58     8608.96    145.73 o
  -4   0   2     1864.19     1681.91     49.45 o
   2   0   2    44023.79    44347.25   1291.70 o
   4   0   2        9.97      -32.81     28.18 o
   6   0   2      348.15      390.51     37.49 o
   8   0   2     1781.24     1853.75     72.06 o
  10   0   2     1710.21     1809.47     75.64 o
  12   0   2       31.62       20.32     39.97 o
  14   0   2       25.64       36.20     61.00 o
  16   0   2      221.19      295.41     80.85 o
  18   0   2      115.38      114.59    101.40 o
  20   0   2       26.19      -32.83     99.87 o
  22   0   2      135.52      129.39    198.25 o
 -25   1   2       14.10        0.16     63.72 o
 -23   1   2      566.98      524.31     77.85 o
 -21   1   2        0.60      -27.38     46.29 o
 -19   1   2      365.95      410.28     53.31 o
 -17   1   2       49.57      -15.24     49.35 o
 -15   1   2      280.54      310.34     47.45 o
 -13   1   2       18.68       45.87     35.22 o
 -11   1   2       61.21      115.19     34.11 o
  -9   1   2      652.92      727.73     38.13 o
  -7   1   2      422.93      389.44     26.74 o
  -5   1   2     5205.32     4367.63     57.76 o
  -3   1   2    10528.75     9762.75     88.67 o
  -1   1   2       21.09      -19.80     14.61 o
   1   1   2      763.69      777.03     38.68 o
   3   1   2     1635.42     1328.12     43.34 o
   5   1   2      926.76      795.20     32.06 o
   7   1   2      205.50      176.09     23.59 o
   9   1   2     1925.27     1860.36     65.10 o
  11   1   2        5.24      -26.76     32.67 o
  13   1   2     1704.48     1640.92     76.86 o
  15   1   2      140.55      242.27     46.57 o
  17   1   2       33.91       45.55     44.85 o
  19   1   2      471.88      435.78     75.43 o
  21   1   2       30.40      -11.07    120.98 o
  23   1   2       56.35      -68.83    131.00 o
 -24   2   2        0.96      152.75     74.62 o
 -22   2   2       35.38       90.34     60.32 o
 -20   2   2      359.91      527.66    136.37 o
 -18   2   2      111.05      132.56     49.51 o
 -16   2   2      110.96      174.32     45.90 o
 -14   2   2       12.20       21.87     36.68 o
 -12   2   2        1.46       37.77     32.96 o
 -10   2   2     1894.70     1881.21     67.05 o
  -8   2   2       59.28       45.32     23.22 o
  -6   2   2     1428.32     1495.82     51.90 o
  -4   2   2     8501.26     8138.65     83.18 o
  -2   2   2      392.28      436.44     25.29 o
   0   2   2      195.50      155.56     20.30 o
   2   2   2     6447.85     5953.54     67.70 o
   4   2   2        5.31        1.29     17.84 o
   6   2   2    11302.99    11482.81    132.59 o
   8   2   2      469.00      614.32     34.85 o
  10   2   2      190.48      174.16     32.49 o
  12   2   2      856.62      885.07     61.40 o
  14   2   2      104.95       42.37     54.14 o
  16   2   2        0.11      -23.88     47.85 o
  18   2   2      164.23      183.68     67.33 o
  20   2   2        7.19      -58.01     64.12 o
  22   2   2       38.29       58.42     93.09 o
 -23   3   2       25.05       37.95     82.02 o
 -21   3   2       16.04      -17.84     59.83 o
 -19   3   2      292.72      326.99     64.77 o
 -17   3   2       34.58       49.15     48.13 o
 -15   3   2      414.99      417.05     53.55 o
 -13   3   2       69.26       50.28     40.01 o
 -11   3   2      558.28      451.89     49.74 o
  -9   3   2      701.94      633.38     50.47 o
  -7   3   2     2763.77     2780.73     66.97 o
  -5   3   2     1809.69     1880.30     48.11 o
  -3   3   2       34.72       37.39     21.98 o
  -1   3   2      103.54       85.08     22.84 o
   1   3   2      136.64      106.87     22.43 o
   3   3   2       52.35        9.79     23.62 o
   5   3   2     1408.58     1446.62     48.01 o
   7   3   2        1.17      -15.94     24.76 o
   9   3   2      477.32      446.00     40.07 o
  11   3   2        1.60       34.57     36.52 o
  13   3   2      171.08      170.09     45.04 o
  15   3   2      447.83      290.37     54.31 o
  17   3   2        3.31       20.00     52.93 o
  19   3   2       86.49       92.02     76.77 o
  21   3   2        2.04       64.20     66.13 o
 -22   4   2       32.62       66.60     72.17 o
 -20   4   2        0.43       83.98     66.05 o
 -18   4   2       53.29       49.88     58.11 o
 -16   4   2      158.96       50.35     49.19 o
 -14   4   2       15.80       12.75     43.24 o
 -12   4   2        0.13        9.94     45.10 o
 -10   4   2      328.95      340.99     47.08 o
  -8   4   2     1548.96     1522.11     66.54 o
  -6   4   2      527.02      519.89     43.79 o
  -4   4   2      979.16     1025.97     48.69 o
  -2   4   2        0.02       -9.21     28.74 o
   0   4   2       56.24       71.39     37.92 o
   2   4   2       19.99       48.20     27.46 o
   4   4   2      167.01      166.41     35.24 o
   6   4   2      456.76      486.38     45.49 o
   8   4   2      914.49      954.82     62.09 o
  10   4   2      166.98      127.99     40.18 o
  12   4   2       19.66       35.02     43.32 o
  14   4   2      125.38      211.58     54.90 o
  16   4   2       18.88       10.40     55.08 o
  18   4   2       45.68      -13.78     70.48 o
  20   4   2       10.43      -75.69     77.60 o
 -21   5   2       32.21       83.62    123.29 o
 -19   5   2       22.27       -7.14     87.26 o
 -17   5   2       87.53       77.52     69.01 o
 -15   5   2        0.88       72.05     60.57 o
 -13   5   2        7.00       12.84     45.58 o
 -11   5   2      520.66      580.76     60.27 o
  -9   5   2       16.24       17.79     38.52 o
  -7   5   2      342.16      336.17     45.51 o
  -5   5   2      227.98      237.41     42.86 o
  -3   5   2       19.17       29.79     44.58 o
  -1   5   2      632.20      790.80     61.66 o
   1   5   2       26.64       -9.36     38.95 o
   3   5   2      275.26      295.12     51.56 o
   5   5   2        1.15      -16.97     42.13 o
   7   5   2       32.60       57.52     60.68 o
   9   5   2      126.53       58.49     46.18 o
  11   5   2      133.10      162.28     48.36 o
  13   5   2      201.84      312.35     58.04 o
  15   5   2      104.06       78.27     80.06 o
  17   5   2       29.30       45.78     77.23 o
  19   5   2        0.35       11.50    113.99 o
 -20   6   2       16.57      -38.75    101.85 o
 -18   6   2        3.55      -81.95    105.93 o
 -16   6   2        5.04       12.45     69.88 o
 -14   6   2       91.77      132.35     71.04 o
 -12   6   2       72.99       95.11     61.38 o
 -10   6   2     1060.15     1171.43     75.53 o
  -8   6   2      179.03      159.72     48.62 o
  -6   6   2       53.58       18.63     42.06 o
  -4   6   2       13.65       -9.40     53.55 o
  -2   6   2        0.42      -40.75     66.51 o
   0   6   2      109.10       95.93     80.45 o
   2   6   2      110.17       88.48     50.31 o
   4   6   2       96.08       59.75     48.73 o
   6   6   2      234.29      272.06     71.02 o
   8   6   2       75.29       43.77     55.36 o
  10   6   2       72.26       65.58     56.56 o
  12   6   2        0.08       77.54     78.08 o
  14   6   2       24.11      -65.51    216.40 o
  16   6   2       23.72       60.97    115.43 o
  18   6   2       25.34     -168.22    112.15 o
 -17   7   2       34.06      -58.33     73.50 o
 -15   7   2       57.02       74.97     73.11 o
 -13   7   2        4.39       19.83     70.28 o
 -11   7   2       22.16       -8.46     61.31 o
  -9   7   2      267.01      317.94     80.25 o
  -7   7   2        2.94      -21.13     67.31 o
  -5   7   2        0.01       14.30     54.79 o
  -3   7   2       82.42      115.96     65.80 o
  -1   7   2      314.74      294.62     72.30 o
   1   7   2       51.58       16.05     54.27 o
   3   7   2       37.36      -23.00     60.66 o
   5   7   2       10.59      -15.39     66.36 o
   7   7   2      142.91       49.28     71.53 o
   9   7   2      513.10      791.39    214.01 o
  11   7   2       37.69      252.55    104.80 o
  13   7   2        5.53     -104.40    118.11 o
  15   7   2        0.31      -92.37    203.15 o
 -14   8   2       98.08       63.07     78.65 o
 -12   8   2      118.31       91.09     78.10 o
 -10   8   2        0.70       29.56     74.45 o
  -8   8   2        6.28      -51.80     84.43 o
  -6   8   2      198.42      183.38     97.57 o
  -4   8   2       24.59       12.25     87.46 o
  -2   8   2       39.71       94.52     89.28 o
   0   8   2        0.88        0.55     85.63 o
   2   8   2       40.12       67.54     73.83 o
   4   8   2        0.00     -142.43     94.95 o
   6   8   2       70.20      -35.69    148.68 o
   8   8   2      217.97      178.21    122.00 o
  10   8   2       15.62       -0.22    120.36 o
  12   8   2       34.76       84.48    140.36 o
  -9   9   2       49.62       28.52    100.16 o
  -7   9   2        2.10      -83.47    120.68 o
  -5   9   2      250.98      230.81    149.08 o
  -3   9   2        1.02       83.23    136.19 o
  -1   9   2       16.27       -4.54    146.78 o
   1   9   2       37.67      102.15    147.54 o
   3   9   2      175.58      258.80    163.45 o
   5   9   2      251.14      236.63    155.14 o
   7   9   2       51.08      178.83    131.61 o
 -25   1   3        0.16        7.50     72.12 o
 -23   1   3       32.46       67.21     57.51 o
 -21   1   3       39.77       98.80     46.51 o
 -19   1   3       20.02       32.78     42.61 o
 -17   1   3       47.01        9.03     41.14 o
 -15   1   3     1450.05     1537.00     73.29 o
 -13   1   3     5343.65     5570.20    115.84 o
 -11   1   3     5896.40     5867.26    106.01 o
  -9   1   3     5967.22     5824.38     85.85 o
  -7   1   3     4813.73     4475.69     64.31 o
  -5   1   3      440.57      436.08     27.90 o
  -3   1   3     9584.97     8921.29     92.15 o
  -1   1   3     5148.25     4742.39     69.40 o
   1   1   3      843.65      984.68     34.61 o
   3   1   3     3878.95     3666.07     60.87 o
   5   1   3      499.79      540.85     27.45 o
   7   1   3      925.13      944.53     39.84 o
   9   1   3     3860.63     3731.45     82.40 o
  11   1   3       90.50       77.43     36.10 o
  13   1   3      492.76      406.30     51.28 o
  15   1   3       98.28        4.89     47.91 o
  17   1   3       40.69       32.32     55.88 o
  19   1   3        0.63       28.10     79.24 o
  21   1   3       13.91      -30.40    131.06 o
 -24   2   3        0.05      -18.67     61.08 o
 -22   2   3        0.51      -43.37     60.43 o
 -20   2   3       83.24      161.71     53.71 o
 -18   2   3      349.33      383.94     57.25 o
 -16   2   3      124.11       82.45     42.98 o
 -14   2   3        8.34      -15.54     37.03 o
 -12   2   3       58.70       32.27     34.40 o
 -10   2   3      486.62      486.73     42.15 o
  -8   2   3       38.02       47.38     22.35 o
  -6   2   3      216.86      205.41     21.46 o
  -4   2   3      379.63      412.06     23.30 o
  -2   2   3     2920.97     3022.82     54.62 o
   0   2   3       95.89       71.04     20.37 o
   2   2   3       25.09       -2.00     18.94 o
   4   2   3     4481.48     4224.88     72.16 o
   6   2   3     3137.00     3187.52     57.53 o
   8   2   3      553.61      543.34     36.34 o
  10   2   3       18.71       -6.01     27.68 o
  12   2   3      708.59      909.06     61.34 o
  14   2   3       18.40       41.56     45.47 o
  16   2   3      191.14      194.50     72.68 o
  18   2   3       12.80     -119.31     84.83 o
  20   2   3        8.19       11.29     80.46 o
  22   2   3        7.91     -199.82    199.22 o
 -25   3   3        6.46       73.17     99.60 o
 -23   3   3       24.64       37.70     73.34 o
 -21   3   3      108.44      119.58     66.28 o
 -19   3   3      137.06      131.13     52.06 o
 -17   3   3      637.94      569.68     58.26 o
 -15   3   3       69.78       78.37     39.81 o
 -13   3   3        2.94      -33.50     32.19 o
 -11   3   3      761.10      888.45     55.52 o
  -9   3   3     3210.01     3301.97     76.23 o
  -7   3   3     1137.56     1210.27     48.40 o
  -5   3   3     8699.12     8402.04    104.85 o
  -3   3   3      410.01      419.39     28.36 o
  -1   3   3      109.03       87.74     21.48 o
   1   3   3      396.97      462.54     28.76 o
   3   3   3     1060.55     1119.26     45.26 o
   5   3   3     1222.35     1385.30     43.47 o
   7   3   3      822.66      917.30     49.92 o
   9   3   3        4.83       -7.89     27.33 o
  11   3   3       15.16       63.81     37.41 o
  13   3   3       69.13      -31.04     36.07 o
  15   3   3      241.53      282.00     57.60 o
  17   3   3        8.24       84.95     99.77 o
  19   3   3       10.82     -119.29     82.93 o
  21   3   3        1.92     -136.08     90.72 o
 -24   4   3       13.43      -13.87     78.18 o
 -22   4   3        6.12      -12.22     63.53 o
 -20   4   3      114.24       72.90     64.50 o
 -18   4   3        5.18      -49.71     49.76 o
 -16   4   3      358.97      323.28     57.28 o
 -14   4   3     2282.56     2368.81    104.59 o
 -12   4   3       12.13       13.08     38.25 o
 -10   4   3      214.96      189.92     41.35 o
  -8   4   3       67.07       32.97     33.11 o
  -6   4   3     1049.05     1047.58     51.04 o
  -4   4   3       67.91       23.34     29.60 o
  -2   4   3      118.01      108.97     34.47 o
   0   4   3      608.86      649.83     42.51 o
   2   4   3     5507.39     5414.31     92.36 o
   4   4   3       94.92      114.50     29.71 o
   6   4   3      418.99      418.76     36.67 o
   8   4   3       25.24       14.63     36.40 o
  10   4   3      514.10      471.45     53.57 o
  12   4   3       32.71       -0.59     41.80 o
  14   4   3      220.53      145.88     56.18 o
  16   4   3       97.78       54.95     72.96 o
  18   4   3       27.91        6.86     71.40 o
  20   4   3        0.09      100.29     83.65 o
 -21   5   3       84.67      100.40     84.64 o
 -19   5   3        7.96       65.31     75.32 o
 -17   5   3      163.99      185.89     80.93 o
 -15   5   3       29.89       16.90     65.88 o
 -13   5   3      278.68      248.31     54.25 o
 -11   5   3      272.53      283.29     49.29 o
  -9   5   3       59.59       27.34     39.24 o
  -7   5   3       97.56       71.90     35.78 o
  -5   5   3      277.32      397.98     55.21 o
  -3   5   3     1574.04     1767.65     75.36 o
  -1   5   3     1028.07     1009.38     65.63 o
   1   5   3      972.99     1083.52     81.08 o
   3   5   3       58.93       48.71     42.65 o
   5   5   3        8.03       20.23     42.71 o
   7   5   3       78.87      102.53     49.49 o
   9   5   3       90.51      177.03     53.04 o
  11   5   3      197.21      193.05     48.22 o
  13   5   3        0.00      -91.54     61.02 o
  15   5   3        2.35      -16.13     72.62 o
  17   5   3        4.02      -52.61     75.90 o
  19   5   3       19.48      -29.91     78.87 o
 -20   6   3      112.99      149.53     98.95 o
 -18   6   3      107.60      -15.22     74.88 o
 -16   6   3       50.34      -21.55     70.40 o
 -14   6   3      135.41       20.18     66.72 o
 -12   6   3        0.43      -20.38     54.74 o
 -10   6   3       42.10      167.33     48.58 o
  -8   6   3        1.06       26.94     43.33 o
  -6   6   3       17.06       38.53     50.46 o
  -4   6   3       40.82        9.61     53.47 o
  -2   6   3     1674.33     1847.60     91.63 o
   0   6   3       65.50      117.69     56.86 o
   2   6   3        0.00      -48.39     56.69 o
   4   6   3      414.12      453.53     68.44 o
   6   6   3       41.50        0.14     52.19 o
   8   6   3       45.15       89.99     54.59 o
  10   6   3      115.62       87.39     76.15 o
  12   6   3       13.91     -106.05     96.63 o
  14   6   3       53.46      162.72    103.63 o
  16   6   3       35.53      -37.37    206.94 o
 -17   7   3       67.76       77.77     77.66 o
 -15   7   3       33.35       25.46    100.58 o
 -13   7   3       78.46       83.16     69.71 o
 -11   7   3       24.59       26.89     63.56 o
  -9   7   3       22.67       -1.45     96.47 o
  -7   7   3        0.68      118.67     76.02 o
  -5   7   3      182.66      151.97     58.68 o
  -3   7   3      103.77       67.68     56.36 o
  -1   7   3      147.52       85.95     61.37 o
   1   7   3      298.25      271.16     77.01 o
   3   7   3      150.25      163.27     64.62 o
   5   7   3       18.32       26.76     60.27 o
   7   7   3      106.42      222.66    114.05 o
   9   7   3        0.17       58.69     95.71 o
  11   7   3        4.35       26.70    122.91 o
  13   7   3       18.51       12.34    120.86 o
 -14   8   3        0.89      -30.69     75.81 o
 -12   8   3        6.36        6.26     94.35 o
 -10   8   3       82.20      136.57     94.59 o
  -8   8   3       13.18       47.20     91.24 o
  -6   8   3       76.85       34.02    124.47 o
  -4   8   3        0.09        1.08     86.30 o
  -2   8   3        9.79       64.41     76.36 o
   0   8   3      128.22      190.43     99.24 o
   2   8   3       52.72      174.90    156.63 o
   4   8   3       20.62      251.34    119.22 o
   6   8   3      106.82       47.17    113.42 o
   8   8   3        2.04       37.47    211.47 o
  10   8   3        1.27       89.28    163.43 o
  -9   9   3        0.72      129.38    134.68 o
  -7   9   3        0.42       27.99    132.41 o
  -5   9   3       16.93      354.86    151.32 o
  -3   9   3        0.06      154.35    146.03 o
  -1   9   3       30.23       99.12    144.52 o
   1   9   3        2.92     -149.05    141.49 o
   3   9   3       15.57        3.76    130.52 o
   5   9   3       17.94       60.10    119.90 o
 -26   0   4        0.12       12.28    171.75 o
 -24   0   4        8.31      -11.07     92.71 o
 -22   0   4      176.93      345.31    118.13 o
 -20   0   4        1.05      -53.02     56.19 o
 -18   0   4      478.71      425.18     73.90 o
 -16   0   4      178.80      183.17     56.94 o
 -14   0   4      641.49      781.17     82.54 o
 -12   0   4      201.47      212.52     57.65 o
 -10   0   4      877.53      805.28     60.80 o
  -8   0   4     7438.14     7112.88    116.84 o
  -6   0   4     2071.29     1953.98     87.48 o
  -2   0   4      180.23      196.07     39.36 o
   0   0   4     6767.00     6049.63    199.55 o
   2   0   4     8115.74     8336.80    232.80 o
   4   0   4     3531.14     3445.12    150.09 o
   6   0   4     2169.66     2122.31     58.21 o
   8   0   4    17502.38    18716.42    270.77 o
  10   0   4      672.08      826.68     74.48 o
  12   0   4     3738.75     3779.81    142.93 o
  14   0   4       13.44       41.65     62.43 o
  16   0   4        0.04       32.06     73.80 o
  18   0   4       15.97     -226.99    151.32 o
  20   0   4       24.45      -36.32    184.62 o
 -25   1   4       59.26      -47.65     63.71 o
 -23   1   4      178.99      205.99     66.05 o
 -21   1   4       31.94       13.32     47.07 o
 -19   1   4       24.70       54.91     46.05 o
 -17   1   4      349.76      316.70     49.70 o
 -15   1   4     2261.91     2337.50     86.32 o
 -13   1   4      153.94      140.71     36.00 o
 -11   1   4     1729.62     2012.56     68.38 o
  -9   1   4     6155.06     6379.00     83.57 o
  -7   1   4       24.31       89.27     23.05 o
  -5   1   4     4795.26     4245.76     59.50 o
  -3   1   4     9508.83     9604.20    192.83 o
  -1   1   4      215.75      265.20     24.26 o
   1   1   4     3868.40     3748.72     87.28 o
   3   1   4     2625.30     2471.33     48.42 o
   5   1   4     1304.49     1366.73     68.65 o
   7   1   4     1372.07     1576.03     73.43 o
   9   1   4       35.60       40.46     25.60 o
  11   1   4      621.16      760.24     53.08 o
  13   1   4        6.90      -43.16     40.41 o
  15   1   4       41.96       70.56     48.02 o
  17   1   4        2.02        1.70     78.25 o
  19   1   4        1.20      -83.80    117.76 o
  21   1   4        0.01      -60.19    155.48 o
 -26   2   4       34.42      110.37    138.15 o
 -24   2   4       14.64      -92.68     61.78 o
 -22   2   4       18.89      -24.49     57.70 o
 -20   2   4       29.27       85.27     55.01 o
 -18   2   4        0.52        4.89     45.26 o
 -16   2   4        2.36       21.28     41.01 o
 -14   2   4      657.89      699.35     54.45 o
 -12   2   4      153.04      151.71     36.17 o
 -10   2   4      448.76      481.20     37.87 o
  -8   2   4       84.03      104.72     22.29 o
  -6   2   4     3607.26     3824.10     58.53 o
  -4   2   4     2223.89     2032.00     46.61 o
  -2   2   4      623.46      650.19     30.21 o
   0   2   4     5387.48     5245.22     80.60 o
   2   2   4       67.56       68.25     18.07 o
   4   2   4     6290.09     6620.78    134.65 o
   6   2   4      369.45      255.10     48.37 o
   8   2   4     1124.70     1190.40     73.71 o
  10   2   4     1423.29     1548.32     56.57 o
  12   2   4      556.06      578.61     55.55 o
  14   2   4      273.17      312.01     55.18 o
  16   2   4       46.09       26.38     62.87 o
  18   2   4       32.95       79.97     88.53 o
  20   2   4        1.83      -37.86     99.35 o
 -25   3   4        0.27       55.31     73.70 o
 -23   3   4        7.32      -34.93     62.98 o
 -21   3   4       88.60       59.78     57.65 o
 -19   3   4       29.34       -9.76     45.73 o
 -17   3   4     1658.50     1787.58     83.02 o
 -15   3   4      330.23      245.06     44.04 o
 -13   3   4      162.12      169.98     38.10 o
 -11   3   4      166.42      184.36     34.53 o
  -9   3   4     6613.04     6745.91    104.84 o
  -7   3   4     1519.77     1594.55     55.20 o
  -5   3   4     4907.89     5311.59     81.28 o
  -3   3   4      481.31      497.41     35.66 o
  -1   3   4        1.11        0.85     29.26 o
   1   3   4      381.76      403.65     36.67 o
   3   3   4     2904.54     3264.97     76.91 o
   5   3   4      286.28      299.98     36.77 o
   7   3   4       18.12        6.27     32.91 o
   9   3   4       16.07       81.30     36.02 o
  11   3   4        1.86      -42.06     32.80 o
  13   3   4      174.02      113.50     58.70 o
  15   3   4      112.16      149.21     85.16 o
  17   3   4        0.01      -90.26     83.33 o
  19   3   4       67.77      -61.67     96.29 o
 -24   4   4       24.07      172.21     76.11 o
 -22   4   4        0.70       29.26     65.17 o
 -20   4   4        1.40       20.83     57.83 o
 -18   4   4        3.46      -42.70     56.56 o
 -16   4   4       81.02       85.18     47.98 o
 -14   4   4      123.94      177.55     46.06 o
 -12   4   4       87.01      104.99     40.71 o
 -10   4   4        7.19       43.37     33.98 o
  -8   4   4        8.82       12.97     35.44 o
  -6   4   4      568.77      528.61     43.24 o
  -4   4   4      490.02      405.49     37.56 o
  -2   4   4      321.12      289.79     31.78 o
   0   4   4     1490.98     1738.19     87.46 o
   2   4   4     1331.05     1523.11    113.37 o
   4   4   4      126.39       87.11     39.72 o
   6   4   4      293.63      215.42     70.74 o
   8   4   4       14.70       17.11     35.33 o
  10   4   4      167.18      159.59     47.89 o
  12   4   4        4.56       -4.40     49.85 o
  14   4   4      494.17      436.21     82.46 o
  16   4   4      136.18       16.78     67.20 o
  18   4   4      100.05      163.58    105.68 o
 -23   5   4      103.80      135.18     86.14 o
 -21   5   4      229.02      198.24     83.17 o
 -19   5   4       54.52       82.54     84.22 o
 -17   5   4        4.31       -8.47     60.55 o
 -15   5   4       84.57       55.53     57.11 o
 -13   5   4       93.60      130.47     48.11 o
 -11   5   4       67.43      101.00     49.01 o
  -9   5   4        6.64      -35.52     42.74 o
  -7   5   4        1.35        8.61     42.87 o
  -5   5   4     1511.21     1502.94     72.56 o
  -3   5   4     1387.47     1310.81     79.37 o
  -1   5   4     1920.24     1850.11     89.09 o
   1   5   4      856.04      881.72     50.64 o
   3   5   4       66.03       35.28     36.20 o
   5   5   4      144.49      111.87     62.06 o
   7   5   4        1.75       14.00     66.60 o
   9   5   4      105.88      142.51     57.71 o
  11   5   4        0.03        3.71     57.35 o
  13   5   4        1.93      -23.84     64.85 o
  15   5   4        0.01      -30.43     69.33 o
  17   5   4        3.61       62.36     83.87 o
 -20   6   4        8.11       20.65     78.52 o
 -18   6   4        7.23       95.32    130.50 o
 -16   6   4       21.33      -31.98     67.32 o
 -14   6   4       34.49      -10.32     56.54 o
 -12   6   4       79.68       68.41     53.07 o
 -10   6   4       27.33       19.43     51.35 o
  -8   6   4       17.34        4.06     69.84 o
  -6   6   4       40.56       33.70     50.59 o
  -4   6   4      278.37      263.40     56.55 o
  -2   6   4      321.28      270.33     64.20 o
   0   6   4       64.48      108.96     56.70 o
   2   6   4      193.26      297.70     60.81 o
   4   6   4       38.64       -7.82     53.62 o
   6   6   4       96.13       69.41     75.14 o
   8   6   4       54.62     -100.59     67.06 o
  10   6   4       20.02      -27.67     81.37 o
  12   6   4        0.05       54.53     95.07 o
  14   6   4        6.64        1.04    101.72 o
  16   6   4       13.24       56.18     90.21 o
 -17   7   4        3.66        2.32     71.66 o
 -15   7   4        2.23      -16.56     65.17 o
 -13   7   4       38.26       54.87     62.00 o
 -11   7   4       10.81      133.19     80.48 o
  -9   7   4       35.72       51.14     72.21 o
  -7   7   4      112.77      104.88     71.59 o
  -5   7   4       40.52      -42.37     56.53 o
  -3   7   4      175.64      188.27     61.46 o
  -1   7   4      312.83      264.55     60.58 o
   1   7   4      578.49      595.02     83.15 o
   3   7   4       26.59       55.30     77.74 o
   5   7   4       52.21       45.12     89.42 o
   7   7   4       85.56      170.01     87.31 o
   9   7   4       20.03        1.34    120.92 o
  11   7   4        8.34      103.42    130.88 o
  13   7   4       17.57      160.28    135.64 o
 -14   8   4       36.72      119.55    130.90 o
 -12   8   4       15.82       93.32    112.74 o
 -10   8   4        9.36       30.09     92.15 o
  -8   8   4      242.64      267.14    142.27 o
  -6   8   4       64.08      148.30    140.74 o
  -4   8   4      210.66      223.00    108.31 o
  -2   8   4        7.22      -22.31     83.73 o
   0   8   4       12.99       18.67     79.92 o
   2   8   4        0.45       -6.97    104.26 o
   4   8   4        3.63      -99.05    110.31 o
   6   8   4        2.65      141.49    173.26 o
   8   8   4        0.05       -2.27    168.72 o
  10   8   4       31.58       91.62    132.03 o
  -9   9   4       14.56       14.38    131.65 o
  -7   9   4       46.83       71.88    136.19 o
  -5   9   4       15.40      -41.61    132.41 o
  -3   9   4        5.66      -77.17    135.43 o
  -1   9   4       13.47      242.12    157.38 o
   1   9   4       19.53      -35.01    136.57 o
   3   9   4       83.74      140.93    124.24 o
   5   9   4       43.82      177.05    176.30 o
 -25   1   5        6.83       63.46     64.75 o
 -23   1   5      125.56       94.48     56.12 o
 -21   1   5      201.92      245.57     58.36 o
 -19   1   5      267.65      239.52     61.68 o
 -17   1   5       57.11       75.32     42.31 o
 -15   1   5      161.73      191.02     41.58 o
 -13   1   5     2689.79     2756.78     81.87 o
 -11   1   5     5769.39     6133.60     93.16 o
  -9   1   5     1125.96     1203.25     48.71 o
  -7   1   5     2964.07     2988.83     51.16 o
  -5   1   5     5754.15     5527.56    101.98 o
  -3   1   5     2446.87     2484.93     53.13 o
  -1   1   5     1066.59     1132.99    109.46 o
   1   1   5        5.37      -11.00     21.37 o
   3   1   5     2950.53     3039.28     60.48 o
   5   1   5     1141.60     1238.88     45.68 o
   7   1   5       56.50       61.53     29.55 o
   9   1   5       43.44       31.08     40.63 o
  11   1   5        9.88      -20.30     44.56 o
  13   1   5       23.31       71.27     48.05 o
  15   1   5       56.41      112.29     70.10 o
  17   1   5      107.44      153.40    118.51 o
  19   1   5        0.00      -98.07    127.85 o
 -26   2   5       34.56       28.80     76.66 o
 -24   2   5        4.37      100.55     63.53 o
 -22   2   5       27.73      -15.73     60.68 o
 -20   2   5      201.03      182.68     57.40 o
 -18   2   5        5.47      -41.75     42.34 o
 -16   2   5       92.91        8.36     42.45 o
 -14   2   5      453.56      401.50     42.02 o
 -12   2   5     1075.03     1076.21     56.09 o
 -10   2   5     2615.09     2578.08     65.91 o
  -8   2   5     3259.35     2961.97     78.30 o
  -6   2   5     1521.24     1523.67     41.53 o
  -4   2   5      448.87      539.21     27.93 o
  -2   2   5     2722.13     3103.66     74.61 o
   0   2   5     2762.99     2831.30     74.04 o
   2   2   5      825.71      902.74     77.21 o
   4   2   5     4917.30     5119.04     97.54 o
   6   2   5      475.85      536.94     46.22 o
   8   2   5     2083.13     2039.80     83.31 o
  10   2   5      202.33      158.48     50.30 o
  12   2   5      862.10     1000.99     97.88 o
  14   2   5     1195.00     1174.04     88.18 o
  16   2   5      126.54       77.47     62.41 o
  18   2   5        5.25       93.27     97.81 o
  20   2   5       95.34       66.75    106.36 o
 -25   3   5        0.97      -22.53     78.97 o
 -23   3   5      154.16      164.37     70.89 o
 -21   3   5      315.29      221.41     63.88 o
 -19   3   5     1066.63     1098.75     82.67 o
 -17   3   5        4.55        1.55     37.42 o
 -15   3   5       79.47       79.75     38.89 o
 -13   3   5       18.40        1.71     31.82 o
 -11   3   5     3020.46     3133.85     85.30 o
  -9   3   5      196.02      137.22     31.16 o
  -7   3   5     6929.49     7344.02    104.12 o
  -5   3   5       18.41        3.61     20.71 o
  -3   3   5       74.75       77.18     28.30 o
  -1   3   5      529.71      496.39     40.47 o
   1   3   5     5275.37     5023.21     83.42 o
   3   3   5     2314.33     2327.27     59.22 o
   5   3   5       37.24       61.81     35.58 o
   7   3   5     1162.97     1111.01     55.90 o
   9   3   5       10.08        0.77     43.46 o
  11   3   5       54.69       45.10     68.50 o
  13   3   5      396.38      329.88    148.76 o
  15   3   5      168.53      403.88    123.83 o
  17   3   5        7.95      -77.44    119.78 o
  19   3   5       42.53     -108.29    131.10 o
 -24   4   5        8.74      -16.49     80.03 o
 -22   4   5      169.04      222.17     84.42 o
 -20   4   5       33.52      -14.69     70.08 o
 -18   4   5      119.14       65.58     52.92 o
 -16   4   5      682.35      800.78     61.17 o
 -14   4   5     1433.94     1734.87     73.90 o
 -12   4   5      268.44      217.83     39.98 o
 -10   4   5      636.81      707.47     57.02 o
  -8   4   5      182.26      228.21     41.14 o
  -6   4   5       42.26       -0.28     29.60 o
  -4   4   5     1614.84     1656.69     68.01 o
  -2   4   5      202.46      155.13     59.71 o
   0   4   5     4542.86     4591.22    108.30 o
   2   4   5      121.16      104.45     35.83 o
   4   4   5      300.66      311.54     42.66 o
   6   4   5      967.42     1137.85     59.35 o
   8   4   5      186.29      173.28     52.34 o
  10   4   5      180.42      155.96     56.79 o
  12   4   5       33.09       50.55     77.98 o
  14   4   5        0.87     -112.41    102.29 o
  16   4   5       83.70       57.63     95.46 o
  18   4   5        0.11      -10.08     97.87 o
 -23   5   5       89.41      162.75     88.38 o
 -21   5   5       40.36      176.78    134.77 o
 -19   5   5       11.79       -3.84     69.54 o
 -17   5   5      899.63     1014.20     86.76 o
 -15   5   5       84.57       83.06     50.00 o
 -13   5   5      915.09     1011.46     64.29 o
 -11   5   5        7.62      -31.77     42.20 o
  -9   5   5      154.72      168.56     45.83 o
  -7   5   5      605.22      642.62     69.36 o
  -5   5   5     1549.18     1525.02    116.42 o
  -3   5   5     1648.31     1582.62     57.29 o
  -1   5   5     2171.23     2241.20     95.16 o
   1   5   5       31.83      -23.32     39.90 o
   3   5   5       62.37       85.58     41.67 o
   5   5   5      177.67      200.46     48.02 o
   7   5   5      226.63      135.66     57.59 o
   9   5   5      354.34      331.19     67.25 o
  11   5   5       64.80      234.85     67.46 o
  13   5   5       42.51       48.92     93.16 o
  15   5   5      184.09       91.42     68.02 o
  17   5   5       10.95       65.92    102.25 o
 -20   6   5       24.97       26.67     75.40 o
 -18   6   5        2.07        1.89     75.46 o
 -16   6   5       40.82        2.04     58.26 o
 -14   6   5      408.95      586.25    174.37 o
 -12   6   5       16.43      -24.41     52.02 o
 -10   6   5      305.22      270.09     68.04 o
  -8   6   5      751.21      996.89    118.47 o
  -6   6   5        9.94      -73.25     53.57 o
  -4   6   5     1545.52     1675.73     87.73 o
  -2   6   5       21.95      -37.16     44.12 o
   0   6   5      162.48      145.20     65.55 o
   2   6   5      232.81      155.43     67.97 o
   4   6   5        5.48      -21.42     61.47 o
   6   6   5      681.29      791.25    100.89 o
   8   6   5       18.91       92.84     84.21 o
  10   6   5      280.78      374.45    100.38 o
  12   6   5        1.48       75.81    171.95 o
  14   6   5       15.81      130.54     75.90 o
 -17   7   5      154.81       53.13     93.17 o
 -15   7   5        3.22      -17.99     84.93 o
 -13   7   5      250.51      180.54     99.49 o
 -11   7   5       34.46       65.51     77.56 o
  -9   7   5        2.45      -26.23     70.98 o
  -7   7   5       15.29       29.64     68.54 o
  -5   7   5      537.51      548.88     76.76 o
  -3   7   5       74.13        2.44     64.03 o
  -1   7   5      187.98       74.03     66.69 o
   1   7   5      276.62      397.25     81.70 o
   3   7   5       79.23       31.44     69.41 o
   5   7   5      105.72       74.12    106.11 o
   7   7   5       10.67      -52.13     88.91 o
   9   7   5      137.85      154.56    145.40 o
  11   7   5        3.46      125.92    155.76 o
 -14   8   5        0.05        0.00    127.87 o
 -12   8   5       14.38      292.06    152.84 o
 -10   8   5       59.29      111.98    133.17 o
  -8   8   5      213.60      239.89    149.84 o
  -6   8   5      103.05      165.18    103.20 o
  -4   8   5        2.60      -77.58    166.83 o
  -2   8   5       28.34       45.81     87.03 o
   0   8   5       27.71       67.48     92.23 o
   2   8   5       98.79       79.53     90.67 o
   4   8   5       19.62      -19.93    110.21 o
   6   8   5       37.00       54.04    109.56 o
   8   8   5        0.53       -3.24    111.50 o
  -9   9   5       18.82      124.84    146.03 o
  -7   9   5       39.01      143.76    152.84 o
  -5   9   5        0.03        5.30    148.30 o
  -3   9   5       16.45      130.90    158.89 o
  -1   9   5       14.03       49.18    122.57 o
   1   9   5        7.99       55.89    120.64 o
   3   9   5       66.62       39.33    124.21 o
 -26   0   6      525.91      470.03    107.51 o
 -24   0   6      272.33      361.46    117.82 o
 -22   0   6      464.27      567.71     94.29 o
 -20   0   6      127.51      179.90     63.83 o
 -18   0   6       82.26       75.06     71.76 o
 -16   0   6      466.24      521.90    100.96 o
 -14   0   6      790.96      902.82     62.21 o
 -12   0   6     3424.08     3720.89    102.03 o
 -10   0   6     1586.74     1764.96    114.87 o
  -8   0   6     3354.03     3447.86     99.17 o
  -4   0   6    22290.20    23826.35    592.92 o
  -2   0   6     3054.88     2966.84    127.87 o
   0   0   6     1583.72     1521.40    108.51 o
   2   0   6     3928.54     4276.05    147.74 o
   4   0   6     6975.40     6506.12    225.51 o
   6   0   6        1.10       21.94     76.42 o
   8   0   6     2558.31     2728.75    146.71 o
  10   0   6      426.01      628.53    106.76 o
  12   0   6     1058.66      975.21    138.40 o
  14   0   6      128.27      158.15    149.83 o
  16   0   6     1818.97     1809.54    256.88 o
  18   0   6     1165.60     1153.37    253.70 o
 -25   1   6      438.31      388.15     72.08 o
 -23   1   6       27.39       62.43     53.52 o
 -21   1   6       43.88        0.99     47.95 o
 -19   1   6      687.68      657.60     62.36 o
 -17   1   6       43.41      103.89     42.33 o
 -15   1   6     4138.43     4401.73     94.92 o
 -13   1   6       30.11       22.15     26.55 o
 -11   1   6     2470.73     2569.39     70.09 o
  -9   1   6       49.35       -4.99     21.65 o
  -7   1   6     1920.06     2207.45     74.30 o
  -5   1   6     6797.85     7461.53    122.54 o
  -3   1   6     9570.95     9493.39    215.10 o
  -1   1   6    19125.72    19096.86    455.04 o
   1   1   6     1625.88     1665.78    168.81 o
   3   1   6      747.32      653.29     54.73 o
   5   1   6     1191.86     1203.03     53.31 o
   7   1   6     1152.83     1354.70     65.33 o
   9   1   6      582.32      731.85     61.41 o
  11   1   6     2381.32     2712.55    109.57 o
  13   1   6      305.23      334.90     65.75 o
  15   1   6       74.62      -92.99    106.39 o
  17   1   6      160.60       87.25    124.93 o
  19   1   6       12.59       13.89    134.13 o
 -26   2   6        4.86       43.63     62.17 o
 -24   2   6       35.95       63.89     64.65 o
 -22   2   6      304.27      257.36     67.84 o
 -20   2   6        4.06       -9.70     58.93 o
 -18   2   6     1246.80     1232.89     68.21 o
 -16   2   6       64.97       57.89     36.36 o
 -14   2   6        0.04      -12.68     35.84 o
 -12   2   6     2006.31     2157.69     97.65 o
 -10   2   6      901.99     1101.76     47.14 o
  -8   2   6     3097.37     3335.53     55.47 o
  -6   2   6      449.71      532.90     40.34 o
  -4   2   6      354.79      480.83     51.49 o
  -2   2   6     5998.39     6390.30    113.29 o
   0   2   6      897.12     1016.56     83.95 o
   2   2   6     3016.40     3033.76     88.63 o
   4   2   6     4824.42     4320.92     89.34 o
   6   2   6      575.82      555.15     48.44 o
   8   2   6     1394.32     1368.72     75.29 o
  10   2   6      105.44      118.24     62.98 o
  12   2   6       92.91       65.85     51.87 o
  14   2   6      736.15      671.01    130.68 o
  16   2   6       50.62     -111.80     85.31 o
  18   2   6       41.67       43.09    113.41 o
 -25   3   6       23.28       -7.09     65.90 o
 -23   3   6       91.34       61.53     59.76 o
 -21   3   6      596.01      569.17     70.49 o
 -19   3   6      236.29      233.93     52.46 o
 -17   3   6        0.05      -15.07     39.20 o
 -15   3   6       10.94      -26.38     33.30 o
 -13   3   6       34.91       22.99     35.03 o
 -11   3   6      131.47      165.22     35.17 o
  -9   3   6     3974.87     4180.57     79.85 o
  -7   3   6     1730.08     1805.17     61.83 o
  -5   3   6     4873.22     4861.82     86.15 o
  -3   3   6        2.26        0.39     25.36 o
  -1   3   6     1587.34     1733.35     68.99 o
   1   3   6     3318.67     3439.01     78.08 o
   3   3   6     1014.37     1029.60     53.53 o
   5   3   6     1391.43     1445.33     68.28 o
   7   3   6      138.55      252.43     46.87 o
   9   3   6       39.22      159.70     49.88 o
  11   3   6      261.72      147.42    107.24 o
  13   3   6        8.91      -33.13     75.25 o
  15   3   6       40.59        8.53     86.15 o
  17   3   6      127.59       84.78     98.71 o
 -24   4   6        0.32     -107.45     71.63 o
 -22   4   6       89.66      162.94     76.00 o
 -20   4   6       21.07       -9.21     59.42 o
 -18   4   6      211.02      112.24     51.81 o
 -16   4   6      158.93      211.18     44.99 o
 -14   4   6       38.98      -53.24     39.92 o
 -12   4   6        1.47      -15.58     37.08 o
 -10   4   6       29.24       82.65     36.40 o
  -8   4   6      503.52      556.02     66.13 o
  -6   4   6      904.58      878.24     60.59 o
  -4   4   6       53.64       84.03     33.77 o
  -2   4   6      253.54      261.20     39.50 o
   0   4   6      502.50      634.35    112.04 o
   2   4   6     2454.94     2571.15     82.95 o
   4   4   6      208.27      239.82     36.66 o
   6   4   6      182.23      157.23     40.48 o
   8   4   6       34.06       41.53     46.26 o
  10   4   6      921.98      761.62    102.01 o
  12   4   6      148.00      108.51     82.82 o
  14   4   6       83.16      -62.37     82.12 o
  16   4   6       80.80       59.17     95.20 o
 -23   5   6       21.12      -17.78     93.05 o
 -21   5   6       35.07       56.21     78.57 o
 -19   5   6        1.62      -11.40     58.58 o
 -17   5   6      474.47      496.46     85.16 o
 -15   5   6       77.12       66.74     55.06 o
 -13   5   6      934.37      983.79     90.77 o
 -11   5   6        0.45       31.96     48.25 o
  -9   5   6      604.58      484.74     65.20 o
  -7   5   6      195.05      175.02     46.78 o
  -5   5   6      238.08      180.32     50.37 o
  -3   5   6      219.25      249.52     50.61 o
  -1   5   6      137.85      196.05     47.92 o
   1   5   6       85.41       60.36     40.27 o
   3   5   6      530.16      562.26     77.64 o
   5   5   6     1031.31     1062.50     69.09 o
   7   5   6       76.94       71.27     59.05 o
   9   5   6        1.27      -45.45     46.12 o
  11   5   6       48.81       -4.02     78.38 o
  13   5   6       22.30      171.15     93.97 o
  15   5   6       13.94      -19.63     92.40 o
 -20   6   6        7.65      -56.73     63.40 o
 -18   6   6       22.39     -150.12    100.08 o
 -16   6   6       13.56      -85.90     83.44 o
 -14   6   6       56.84       45.64     69.91 o
 -12   6   6       19.06      -76.27     51.02 o
 -10   6   6       79.02      133.37     62.10 o
  -8   6   6       80.19       94.59     57.40 o
  -6   6   6        2.13      -67.51     45.01 o
  -4   6   6       18.55       31.93     60.68 o
  -2   6   6      416.11      379.67     76.18 o
   0   6   6        3.23     -101.89     67.93 o
   2   6   6       40.21       78.67     63.99 o
   4   6   6       73.23      110.81     65.94 o
   6   6   6      109.07      153.31     71.23 o
   8   6   6        5.70      -35.91     62.71 o
  10   6   6       18.17       52.33     69.27 o
  12   6   6       44.78       92.09     58.05 o
 -17   7   6       55.73      170.96    124.09 o
 -15   7   6      127.55      353.63    127.01 o
 -13   7   6      119.00       62.80    172.52 o
 -11   7   6        1.30       -8.54     93.08 o
  -9   7   6       76.90      131.73     98.13 o
  -7   7   6       66.39      249.12     87.51 o
  -5   7   6        0.03      279.88     76.89 o
  -3   7   6        0.00      -29.68     64.96 o
  -1   7   6        0.00       74.27     67.10 o
   1   7   6        1.32       48.54     71.60 o
   3   7   6       12.50      101.39     81.60 o
   5   7   6      207.36      172.21     92.08 o
   7   7   6        2.35      113.11     77.93 o
   9   7   6       65.59       97.38     94.32 o
  11   7   6       53.19       94.76     76.07 o
 -14   8   6        0.79      472.13    172.51 o
 -12   8   6        1.22      114.25    136.19 o
 -10   8   6       50.13       99.37    108.67 o
  -8   8   6       54.07      168.11    138.09 o
  -6   8   6        4.72       34.62    138.08 o
  -4   8   6        2.15       37.00     85.39 o
  -2   8   6       39.32       58.03    164.57 o
   0   8   6       32.87      160.03    113.42 o
   2   8   6      161.46      147.53    113.25 o
   4   8   6        8.59     -149.05    150.19 o
   6   8   6        1.01      110.01    117.44 o
  -7   9   6       11.65       88.52    155.11 o
  -5   9   6        7.70      262.55    173.27 o
  -3   9   6        6.66       33.86    119.47 o
  -1   9   6        5.83      149.71    118.54 o
   1   9   6       26.35      145.10    136.19 o
 -25   1   7      148.01      203.63     62.91 o
 -23   1   7        7.38      -72.14     48.10 o
 -21   1   7       32.49       61.53     43.11 o
 -19   1   7      200.18      254.31     46.35 o
 -17   1   7       88.65       88.99     33.66 o
 -15   1   7      206.46      232.43     32.56 o
 -13   1   7      631.41      622.81     66.71 o
 -11   1   7      462.02      481.89     39.68 o
  -9   1   7      405.19      427.80     37.13 o
  -7   1   7     7424.24     7485.29    136.14 o
  -5   1   7     5630.72     6041.64    120.92 o
  -3   1   7     2484.20     2577.95     99.30 o
  -1   1   7        6.56      -57.38     43.13 o
   1   1   7     1518.86     1524.89     91.29 o
   3   1   7     1421.68     1257.06     93.94 o
   5   1   7     1323.16     1434.23    138.27 o
   7   1   7      112.10       55.68     47.49 o
   9   1   7     1067.79      833.81     94.90 o
  11   1   7       12.92       30.61     90.69 o
  13   1   7       47.65      -50.36    103.24 o
  15   1   7        0.14      -47.29    112.89 o
  17   1   7       20.96     -143.11    120.25 o
 -26   2   7       20.27      -11.11     56.43 o
 -24   2   7       50.77       97.84     64.77 o
 -22   2   7       57.28      -10.86     49.77 o
 -20   2   7       46.69       13.18     44.84 o
 -18   2   7       71.74        2.64     40.70 o
 -16   2   7      395.86      351.52     47.53 o
 -14   2   7        3.07       -9.56     36.10 o
 -12   2   7       34.57       57.36     30.27 o
 -10   2   7        0.36      -15.11     22.77 o
  -8   2   7     4117.37     4257.55    111.76 o
  -6   2   7      690.75      824.11     54.98 o
  -4   2   7      883.65     1013.56     58.94 o
  -2   2   7       80.25       82.52     30.27 o
   0   2   7     3588.26     3067.06     75.13 o
   2   2   7       68.06       36.33     31.79 o
   4   2   7      296.15      357.69     32.17 o
   6   2   7      171.35      211.73     42.21 o
   8   2   7        1.35      -18.22     44.21 o
  10   2   7        7.86       23.09     46.46 o
  12   2   7      666.46      637.38     98.50 o
  14   2   7      243.56      116.07     90.16 o
  16   2   7       11.88      -83.93    135.19 o
 -25   3   7        0.71       11.06     69.78 o
 -23   3   7        0.10      -54.27     60.47 o
 -21   3   7      133.48       15.14     79.53 o
 -19   3   7       29.63      -32.33     43.66 o
 -17   3   7        9.32      -40.51     39.62 o
 -15   3   7       86.75       75.17     39.39 o
 -13   3   7      160.69      199.10     39.84 o
 -11   3   7      879.93     1053.44     58.18 o
  -9   3   7     6379.10     6552.20    112.99 o
  -7   3   7       75.30       92.48     34.37 o
  -5   3   7      409.56      464.16     40.89 o
  -3   3   7       75.21       57.81     28.67 o
  -1   3   7        4.88       42.80     61.57 o
   1   3   7      303.39      327.77     75.46 o
   3   3   7      703.99      779.73     49.35 o
   5   3   7      408.51      387.70     46.90 o
   7   3   7      881.93      882.27     66.57 o
   9   3   7       64.70       81.17     66.82 o
  11   3   7       51.86       78.89     74.18 o
  13   3   7        1.01     -108.74     72.49 o
  15   3   7        8.95      -29.31     85.41 o
  17   3   7        3.88      -17.86     99.44 o
 -24   4   7        3.61       65.17     79.46 o
 -22   4   7       14.20      -84.20     58.99 o
 -20   4   7       40.95       25.11     54.29 o
 -18   4   7        0.10       31.24     52.48 o
 -16   4   7      152.43      108.78     46.85 o
 -14   4   7      506.22      463.94     55.47 o
 -12   4   7     1482.26     1525.81     76.51 o
 -10   4   7       89.70       37.81     35.72 o
  -8   4   7       72.03       82.24     37.91 o
  -6   4   7      120.39      115.24     37.35 o
  -4   4   7       25.93       15.44     32.22 o
  -2   4   7     1048.26     1039.91     59.52 o
   0   4   7       78.40       94.31     49.87 o
   2   4   7      892.37     1027.70     60.81 o
   4   4   7      417.68      468.34     54.19 o
   6   4   7        2.40       14.90     44.30 o
   8   4   7     1277.12     1264.48    114.59 o
  10   4   7      848.70      715.36    138.35 o
  12   4   7       29.49       25.25     76.80 o
  14   4   7       22.93       31.12     85.11 o
  16   4   7        5.33       -8.24     94.22 o
 -23   5   7       29.16       95.36     74.40 o
 -21   5   7        6.32     -111.12     74.08 o
 -19   5   7      144.22      100.52     71.08 o
 -17   5   7        8.65      -73.80     61.08 o
 -15   5   7        9.64       12.37     54.35 o
 -13   5   7      908.23      874.39     75.31 o
 -11   5   7      117.27      135.64     54.51 o
  -9   5   7      379.76      462.93     70.88 o
  -7   5   7        6.11      -32.50     52.13 o
  -5   5   7       16.55       43.23     45.62 o
  -3   5   7      209.34      183.92     42.90 o
  -1   5   7        8.17      -48.68     48.60 o
   1   5   7      247.57      219.56     49.10 o
   3   5   7      227.20      190.50     54.91 o
   5   5   7      654.81      556.36     74.63 o
   7   5   7       73.54      143.66     75.38 o
   9   5   7       77.75       23.01     72.65 o
  11   5   7       23.59       -3.40     79.63 o
  13   5   7       58.58      206.48    110.91 o
 -20   6   7        3.70       71.88    111.96 o
 -18   6   7       49.38       86.58     89.16 o
 -16   6   7        3.74      -24.20     82.66 o
 -14   6   7       22.89      -53.98     73.14 o
 -12   6   7       84.61       16.82     67.12 o
 -10   6   7      237.56      172.39     80.40 o
  -8   6   7      256.14      272.60     71.01 o
  -6   6   7      314.38      306.28     72.34 o
  -4   6   7        3.80        8.04     61.36 o
  -2   6   7       29.76       25.38     62.23 o
   0   6   7      226.26       65.60     65.33 o
   2   6   7       27.39      -30.74     67.48 o
   4   6   7      686.58      659.79    111.62 o
   6   6   7     1039.85      881.21    131.20 o
   8   6   7       77.41       91.49     76.28 o
  10   6   7        2.83      104.73    125.51 o
  12   6   7        0.30      201.38     93.95 o
 -17   7   7      142.63      471.02    137.02 o
 -15   7   7        3.72       18.44    106.03 o
 -13   7   7      144.56      144.12    101.73 o
 -11   7   7       74.47      -68.80     97.02 o
  -9   7   7        9.15      -22.77     94.91 o
  -7   7   7       83.15       46.68     72.08 o
  -5   7   7       22.17       34.01     68.76 o
  -3   7   7       42.30       14.58     75.73 o
  -1   7   7       40.64        6.93     79.46 o
   1   7   7        0.84       59.55     80.18 o
   3   7   7        0.12       28.34     80.43 o
   5   7   7        0.10      -61.75     75.99 o
   7   7   7        6.76      -48.36     68.60 o
   9   7   7      384.41      260.32     79.21 o
 -14   8   7        6.67       42.37    152.84 o
 -12   8   7        0.01      -21.23    118.03 o
 -10   8   7       47.34       99.30    130.14 o
  -8   8   7       13.01       49.19    141.87 o
  -6   8   7      109.43       28.42    110.64 o
  -4   8   7        2.43       50.74    107.78 o
  -2   8   7        2.51      121.63    113.15 o
   0   8   7      112.21      153.01    176.31 o
   2   8   7      188.10      173.64    144.91 o
   4   8   7      129.77      254.30    103.83 o
   6   8   7        7.03       -9.19     89.91 o
 -26   0   8        0.26      -50.68     74.27 o
 -24   0   8      213.27      201.90     82.65 o
 -22   0   8        0.02        1.81     55.30 o
 -20   0   8      228.14      318.11    119.28 o
 -18   0   8      166.10      236.89     49.75 o
 -16   0   8      578.54      552.77     51.76 o
 -14   0   8      593.59      518.19     84.88 o
 -12   0   8      280.85      152.56     68.12 o
 -10   0   8       76.55       36.13     50.43 o
  -8   0   8     1178.74     1632.76     88.35 o
  -4   0   8     1153.23     1176.29     76.55 o
  -2   0   8      601.08      531.61     79.51 o
   0   0   8     2003.31     1873.94     77.19 o
   2   0   8       39.15       61.04     39.07 o
   4   0   8      106.68      126.98     54.62 o
   6   0   8        3.09      198.23     99.12 o
   8   0   8     2683.38     2872.36    222.29 o
  10   0   8       40.88       -6.81    130.14 o
  12   0   8      106.68      464.60    160.42 o
  14   0   8      784.14      709.40    198.36 o
  16   0   8      502.55      256.59    183.17 o
 -25   1   8       16.49       27.42     60.91 o
 -23   1   8       34.70       56.34     41.60 o
 -21   1   8       18.91        4.34     39.70 o
 -19   1   8       43.54       63.17     34.59 o
 -17   1   8      361.27      401.44     75.13 o
 -15   1   8      583.35      714.80     53.54 o
 -13   1   8      618.61      638.86     77.63 o
 -11   1   8      146.16      133.56     62.87 o
  -9   1   8       82.93       95.89     35.62 o
  -7   1   8     2424.46     2806.46     70.61 o
  -5   1   8       15.99       10.61     38.32 o
  -3   1   8     3179.28     3199.04    112.18 o
  -1   1   8       52.78       50.54     29.88 o
   1   1   8      252.01      194.63     55.65 o
   3   1   8      194.28      212.16     41.33 o
   5   1   8       74.05       50.75     49.77 o
   7   1   8       74.55      128.67     62.05 o
   9   1   8     1110.56     1165.12    104.47 o
  11   1   8      571.64      614.04     93.83 o
  13   1   8       47.47      -43.80     76.82 o
  15   1   8      106.21       88.00     89.20 o
 -26   2   8        3.00       15.20     54.75 o
 -24   2   8        6.30       80.20     59.25 o
 -22   2   8        0.03       -1.42     47.02 o
 -20   2   8      460.79      393.93     65.72 o
 -18   2   8       11.67       -8.46     43.62 o
 -16   2   8      157.01       53.09     43.99 o
 -14   2   8      203.23      215.75     44.06 o
 -12   2   8      496.68      545.18     39.50 o
 -10   2   8      816.12      771.36     53.27 o
  -8   2   8      243.99      336.95     48.66 o
  -6   2   8       48.00       16.93     32.02 o
  -4   2   8     1687.15     1794.94     89.79 o
  -2   2   8     1359.08     1427.48     70.61 o
   0   2   8      138.71      146.56     47.30 o
   2   2   8      271.85      378.54     61.52 o
   4   2   8      381.70      404.51     40.32 o
   6   2   8       80.43       74.60     42.48 o
   8   2   8      149.30      172.30     63.33 o
  10   2   8      581.57      618.77     91.53 o
  12   2   8      940.66      767.12    108.56 o
  14   2   8      156.93       83.41     90.55 o
  16   2   8        6.70     -179.82    119.88 o
 -25   3   8        0.00       -9.06     64.50 o
 -23   3   8        1.73      -40.31     56.31 o
 -21   3   8      111.31      112.58     58.42 o
 -19   3   8      245.29      233.51     65.55 o
 -17   3   8       44.30       75.71     42.61 o
 -15   3   8      260.31      200.65     44.71 o
 -13   3   8      110.20      114.76     36.28 o
 -11   3   8     2026.92     2328.72     83.85 o
  -9   3   8        5.88      -39.10     32.26 o
  -7   3   8       33.33      -35.76     40.86 o
  -5   3   8      228.86      256.76     71.99 o
  -3   3   8      220.56      249.22     45.44 o
  -1   3   8      140.57      151.49    120.70 o
   1   3   8      710.00      973.91    124.74 o
   3   3   8       17.95        0.68     31.72 o
   5   3   8      696.92      671.51     55.66 o
   7   3   8        7.68       30.90     59.21 o
   9   3   8        2.06      -26.31     67.95 o
  11   3   8      140.08      213.19     86.99 o
  13   3   8       22.11      -25.37     77.42 o
  15   3   8      263.07       37.90     89.54 o
 -24   4   8       20.00       43.66    128.10 o
 -22   4   8       18.06      -30.42     84.42 o
 -20   4   8        1.50      -85.05     60.16 o
 -18   4   8       53.59       10.78     50.93 o
 -16   4   8      137.13       74.71     51.31 o
 -14   4   8       16.15      -40.36     41.00 o
 -12   4   8      113.90       63.40     37.97 o
 -10   4   8      107.62      163.59     44.80 o
  -8   4   8      574.53      651.48     55.52 o
  -6   4   8      137.34      113.79     45.57 o
  -4   4   8        1.43      -37.04     40.63 o
  -2   4   8      142.48      197.58     79.21 o
   0   4   8       45.50       70.05     48.24 o
   2   4   8       65.62      114.60     38.90 o
   4   4   8        0.85      -39.17     46.82 o
   6   4   8       19.66      -57.28     65.67 o
   8   4   8      477.68      413.75     83.45 o
  10   4   8      103.44        5.98     77.34 o
  12   4   8        0.29       38.51     80.69 o
  14   4   8       54.60      -22.94    103.74 o
 -21   5   8       10.32       87.80    111.82 o
 -19   5   8       24.68      -44.95     78.59 o
 -17   5   8      118.19       47.96     67.33 o
 -15   5   8      196.98      122.43     54.89 o
 -13   5   8      137.40       99.27     50.04 o
 -11   5   8      328.57      213.18     73.66 o
  -9   5   8       20.61       20.12     54.42 o
  -7   5   8       20.95       96.36     45.53 o
  -5   5   8        5.32       -4.05     44.38 o
  -3   5   8      123.47      105.25     45.66 o
  -1   5   8       38.80       33.41     44.51 o
   1   5   8      299.58      131.56    122.23 o
   3   5   8      141.08      281.44    110.98 o
   5   5   8       62.29      209.00     71.73 o
   7   5   8       64.79      130.98     77.95 o
   9   5   8        0.18     -110.06     73.37 o
  11   5   8        0.55       -5.22     87.73 o
  13   5   8        0.00      164.52     99.54 o
 -20   6   8        1.35      191.31    102.84 o
 -18   6   8       14.86      203.75     95.16 o
 -16   6   8       42.99        7.09     83.73 o
 -14   6   8       49.83      -99.37     66.25 o
 -12   6   8       40.70       78.77     74.06 o
 -10   6   8        2.21       51.10     71.32 o
  -8   6   8       62.21       43.11     63.98 o
  -6   6   8        0.04       64.21     62.10 o
  -4   6   8       84.24       80.59     78.20 o
  -2   6   8      235.95      144.94     72.74 o
   0   6   8       23.76       69.16     66.43 o
   2   6   8      148.50      150.23     64.71 o
   4   6   8       24.18       23.46    140.73 o
   6   6   8      206.52      348.42    137.05 o
   8   6   8      125.25      289.47    138.96 o
  10   6   8        6.67      145.08    256.87 o
 -17   7   8      161.92       61.30    116.88 o
 -15   7   8      119.98      201.65    115.00 o
 -13   7   8        9.54      118.98    109.54 o
 -11   7   8        2.04      176.57    101.99 o
  -9   7   8        1.67      -65.16     79.42 o
  -7   7   8      156.84       85.17     82.82 o
  -5   7   8      102.62       33.77     86.79 o
  -3   7   8        7.03       -9.43     74.63 o
  -1   7   8        6.84      -27.01     73.84 o
   1   7   8       27.77       63.80     77.07 o
   3   7   8        0.16        3.94     69.81 o
   5   7   8        1.42      -96.94    127.87 o
   7   7   8       18.53        6.66    131.11 o
 -12   8   8       61.40      197.02    116.77 o
 -10   8   8       36.10      -26.87    108.14 o
  -8   8   8        0.65      198.43    166.83 o
  -6   8   8       12.59        5.36    106.11 o
  -4   8   8        0.16      -62.77     99.21 o
  -2   8   8       23.24      106.22     95.59 o
   0   8   8       19.35      -88.32    123.28 o
   2   8   8      113.30      -20.89     86.36 o
 -25   1   9        4.25       22.04     42.02 o
 -23   1   9        8.19       78.87     39.43 o
 -21   1   9       10.15      -11.01     45.81 o
 -19   1   9      715.31      758.55     65.65 o
 -17   1   9      113.31      126.59     46.49 o
 -15   1   9      554.80      617.34    211.22 o
 -13   1   9       33.78      -48.45    111.98 o
 -11   1   9       78.69       62.90     42.39 o
  -9   1   9      242.44      281.68     49.17 o
  -7   1   9      297.88      410.87     40.54 o
  -5   1   9      190.49      189.66     48.43 o
  -3   1   9      691.73     1001.14    103.75 o
  -1   1   9      243.70      288.97     43.14 o
   1   1   9      598.65      752.44     80.59 o
   3   1   9     2602.88     2591.80     95.16 o
   5   1   9     2727.85     2556.55    113.61 o
   7   1   9      203.22      247.71     67.81 o
   9   1   9      235.01      204.16     72.45 o
  11   1   9      129.87       87.34     73.73 o
  13   1   9       13.21      -76.11     85.68 o
  15   1   9        0.29     -120.56     80.38 o
 -26   2   9        0.21      -25.83     51.57 o
 -24   2   9        0.01      -28.97     63.69 o
 -22   2   9       20.48       -6.21     64.32 o
 -20   2   9      160.44      211.39     60.12 o
 -18   2   9       87.61      139.64     56.10 o
 -16   2   9       33.37       38.05     40.55 o
 -14   2   9     1824.61     2101.83    235.42 o
 -12   2   9       61.33       73.52     37.79 o
 -10   2   9        1.30      -51.79     41.51 o
  -8   2   9        6.36      -54.48     41.49 o
  -6   2   9      569.57      663.97     54.16 o
  -4   2   9      271.59      213.81     63.21 o
  -2   2   9       13.60       69.68     52.42 o
   0   2   9       92.26      135.78     63.66 o
   2   2   9        9.40       23.89     62.59 o
   4   2   9      990.21     1104.81     79.93 o
   6   2   9        0.02      123.96     62.92 o
   8   2   9       32.15      104.58     66.64 o
  10   2   9       11.20       16.55     71.55 o
  12   2   9        8.39      -27.49     79.26 o
  14   2   9       49.53      -65.95     97.40 o
 -25   3   9       63.99      254.99     98.68 o
 -23   3   9      143.50      145.38     64.30 o
 -21   3   9       17.86      -29.72     53.14 o
 -19   3   9       60.85        9.77     50.35 o
 -17   3   9       47.18      102.12     45.33 o
 -15   3   9      236.52      177.70     54.06 o
 -13   3   9      669.29      687.76     58.61 o
 -11   3   9       98.32       17.00     42.15 o
  -9   3   9      178.25      150.40     52.22 o
  -7   3   9      121.25      148.58     48.37 o
  -5   3   9      142.52      152.81     64.91 o
  -3   3   9        0.13      -16.61     64.38 o
  -1   3   9     2619.32     2535.07    212.85 o
   1   3   9     1332.84     1492.45    159.35 o
   3   3   9        6.69       66.52     64.61 o
   5   3   9       83.19      106.26     57.57 o
   7   3   9      395.92      406.20     82.42 o
   9   3   9      370.02      189.84     83.10 o
  11   3   9      300.50      228.35     88.70 o
  13   3   9       49.20      -20.99     88.02 o
 -24   4   9      156.96      177.57    100.29 o
 -22   4   9       33.06        1.34    113.20 o
 -20   4   9       14.21      -89.64     59.76 o
 -18   4   9      340.30      373.74     75.19 o
 -16   4   9       33.36      -20.65     53.23 o
 -14   4   9        9.68      -20.83     36.14 o
 -12   4   9      209.21      187.19     58.32 o
 -10   4   9      378.25      463.28     52.22 o
  -8   4   9      322.15      403.62     64.95 o
  -6   4   9       66.00       15.98     79.07 o
  -4   4   9        0.97      -15.76     36.93 o
  -2   4   9      635.85      652.63     80.13 o
   0   4   9     1774.79     1735.57     96.01 o
   2   4   9        0.06      -28.34     48.36 o
   4   4   9      350.24      399.03     75.90 o
   6   4   9      208.72      102.06     69.34 o
   8   4   9      101.74      114.33     97.40 o
  10   4   9      351.47      235.48     89.40 o
  12   4   9       12.01       35.18     87.96 o
 -21   5   9        0.00       24.56     81.84 o
 -19   5   9       28.21       31.03     82.20 o
 -17   5   9       55.12       64.56     65.96 o
 -15   5   9      425.50      383.16     74.84 o
 -13   5   9       13.11      -16.56     66.36 o
 -11   5   9      204.35      206.34     72.48 o
  -9   5   9      227.37       58.44     72.20 o
  -7   5   9       11.84      112.23     65.36 o
  -5   5   9       31.75       57.62     88.34 o
  -3   5   9     1457.57     1859.42    172.04 o
  -1   5   9       60.36       -6.61    174.03 o
   1   5   9      192.01      346.59    151.35 o
   3   5   9      271.23      320.13    232.34 o
   5   5   9       28.78      135.40     67.44 o
   7   5   9       18.57       45.83     74.24 o
   9   5   9        0.60      -20.93     75.71 o
  11   5   9      137.04       95.09     92.22 o
 -20   6   9        0.01       41.74     93.80 o
 -18   6   9       40.07      123.19     92.21 o
 -16   6   9        3.54       35.86    110.47 o
 -14   6   9      216.10      185.54    123.40 o
 -12   6   9       37.72      114.71     74.09 o
 -10   6   9        5.56      -76.50     67.34 o
  -8   6   9       66.29      113.59     71.43 o
  -6   6   9       53.21      105.93     75.26 o
  -4   6   9      803.69      651.37     84.39 o
  -2   6   9       63.21      122.24     78.69 o
   0   6   9      258.46      376.12    164.22 o
   2   6   9       13.86      217.91    154.35 o
   4   6   9      260.73       56.76    152.11 o
   6   6   9       44.82       17.54    113.58 o
   8   6   9        3.33      -16.27    118.50 o
 -17   7   9        6.02       98.94    115.34 o
 -15   7   9        5.61      -80.54     99.39 o
 -13   7   9        0.14      -11.70    169.48 o
 -11   7   9      142.76       83.60     82.35 o
  -9   7   9       12.46      165.62     86.65 o
  -7   7   9        7.39        0.78     75.03 o
  -5   7   9      128.11      194.72     83.63 o
  -3   7   9      302.22      283.46     83.86 o
  -1   7   9        1.76        2.91     67.13 o
   1   7   9       83.40      182.90    102.91 o
   3   7   9       50.72      376.81    173.27 o
   5   7   9        5.77      125.60    183.10 o
 -12   8   9        0.77      -77.67    144.89 o
 -10   8   9       24.34       62.70    107.00 o
  -8   8   9       11.19      -50.24     99.77 o
  -6   8   9      152.40      204.88    119.19 o
  -4   8   9        0.04       30.72    101.37 o
  -2   8   9      102.22      125.64     88.17 o
   0   8   9      237.36       41.69     84.11 o
 -26   0  10       92.10      108.70     79.07 o
 -24   0  10        8.33       37.16     98.11 o
 -22   0  10       11.87       27.24    101.39 o
 -20   0  10       93.88       42.37     94.58 o
 -18   0  10     4595.51     4010.14    251.54 o
 -16   0  10     3242.18     2654.57    199.64 o
 -14   0  10      547.44      654.85    118.86 o
 -12   0  10      540.47      715.83     70.65 o
 -10   0  10      953.86     1038.44     87.53 o
  -8   0  10      449.35      514.02     84.79 o
  -6   0  10       31.48      -41.62     45.40 o
  -4   0  10        4.36        0.00     44.64 o
  -2   0  10     2778.09     2492.03    178.00 o
   0   0  10       36.80       19.77     51.07 o
   2   0  10     2069.82     2025.96    113.18 o
   4   0  10      391.71      370.21     73.77 o
   6   0  10     2044.72     2187.72    300.20 o
   8   0  10     1101.68     1078.98    218.50 o
  10   0  10       64.86      186.26     92.20 o
  12   0  10       11.16      -18.82     91.62 o
  14   0  10      117.23      192.82    118.51 o
 -25   1  10       74.80       93.64     54.31 o
 -23   1  10       92.46      108.25     52.67 o
 -21   1  10      505.59      640.32     75.17 o
 -19   1  10       81.51       87.02    105.18 o
 -17   1  10      420.12      440.82    101.02 o
 -15   1  10      168.58       44.65     90.81 o
 -13   1  10      197.93      264.87    103.68 o
 -11   1  10        2.25       68.17     72.21 o
  -9   1  10      345.70      419.44     47.13 o
  -7   1  10        5.73       -3.39     42.23 o
  -5   1  10      234.19      209.24     51.90 o
  -3   1  10        0.97      -64.31     56.75 o
  -1   1  10      208.52      218.88     41.95 o
   1   1  10     4256.08     4188.07    126.84 o
   3   1  10     2001.49     2022.12    118.28 o
   5   1  10     1877.92     1859.15    111.08 o
   7   1  10     1340.44     1579.31    108.74 o
   9   1  10        0.53       50.04     66.32 o
  11   1  10      109.77       74.87     77.61 o
  13   1  10        0.00       46.34     87.56 o
 -24   2  10        0.14      136.44     77.26 o
 -22   2  10      824.54      868.02     83.51 o
 -20   2  10      385.10      465.93     85.76 o
 -18   2  10      341.23      439.65     62.54 o
 -16   2  10      147.81       71.55     57.68 o
 -14   2  10      481.60      483.85     67.24 o
 -12   2  10     1132.04     1025.47    164.39 o
 -10   2  10       50.94       -0.93     49.97 o
  -8   2  10      161.03      131.07     49.47 o
  -6   2  10      979.89     1169.33    261.33 o
  -4   2  10      511.55      509.50    104.47 o
  -2   2  10      528.24      339.92     94.63 o
   0   2  10       20.08       18.49     58.29 o
   2   2  10     1426.06     1249.51    128.05 o
   4   2  10      110.54      117.47     56.28 o
   6   2  10     1470.48     1639.26    109.83 o
   8   2  10       11.92        0.36     68.08 o
  10   2  10       43.25      -61.25     74.55 o
  12   2  10       76.91       75.66     89.56 o
 -25   3  10      151.78      119.04     87.54 o
 -23   3  10       39.72      123.57     84.16 o
 -21   3  10        6.70      -30.68     57.01 o
 -19   3  10       20.93        6.22     52.76 o
 -17   3  10       36.25       27.31     48.68 o
 -15   3  10       16.08      -45.93     54.87 o
 -13   3  10     1434.24     1474.82    226.71 o
 -11   3  10      477.27      598.67    109.70 o
  -9   3  10      969.47     1053.65     93.07 o
  -7   3  10        7.99      -46.68     51.47 o
  -5   3  10      540.89      529.75    179.04 o
  -3   3  10      967.82     1119.87    285.92 o
  -1   3  10     4085.34     4323.35    329.76 o
   1   3  10      288.70      209.06    217.59 o
   3   3  10      311.62      209.90     94.38 o
   5   3  10      261.39      367.83     73.08 o
   7   3  10      702.46      749.32     96.23 o
   9   3  10     1218.36     1144.36    156.91 o
  11   3  10      253.20      175.12     93.15 o
 -22   4  10      103.19       29.08     69.99 o
 -20   4  10       45.27       60.78     65.15 o
 -18   4  10       19.11      -36.50     55.36 o
 -16   4  10       15.54       15.83     53.64 o
 -14   4  10       12.19       10.02     54.88 o
 -12   4  10      228.94      357.35     88.15 o
 -10   4  10      522.78      514.00    118.30 o
  -8   4  10      462.77      406.62     66.07 o
  -6   4  10       45.78       44.18     87.10 o
  -4   4  10       18.21      135.86     55.97 o
  -2   4  10      211.87      270.51    105.19 o
   0   4  10      274.99      286.24    101.29 o
   2   4  10      563.32      619.47     75.81 o
   4   4  10       79.72       74.99     62.82 o
   6   4  10       29.52      -49.33     66.24 o
   8   4  10       79.22       42.38    133.05 o
  10   4  10       90.35       -0.11    155.37 o
 -21   5  10        0.03      -69.92     80.89 o
 -19   5  10        6.73      -51.52     61.86 o
 -17   5  10       24.07       48.74     64.25 o
 -15   5  10       24.61      -41.19     65.21 o
 -13   5  10        3.36      -76.10     56.20 o
 -11   5  10       90.49       70.44     57.69 o
  -9   5  10     1434.20     1272.03    192.43 o
  -7   5  10      885.78      581.56    155.99 o
  -5   5  10     2667.04     2745.72    264.71 o
  -3   5  10      509.01      485.97    152.91 o
  -1   5  10       27.91       40.10    131.65 o
   1   5  10       10.87      144.51    136.95 o
   3   5  10       54.98      -70.37    121.06 o
   5   5  10       36.87       50.48     66.15 o
   7   5  10       20.62       91.53     75.86 o
   9   5  10        8.35       28.82     80.74 o
 -18   6  10        4.78      -83.56     94.64 o
 -16   6  10        7.91       52.49     80.67 o
 -14   6  10        2.13      -86.48     68.11 o
 -12   6  10        0.72      -91.53     65.53 o
 -10   6  10      153.74      110.86     85.70 o
  -8   6  10      230.28      198.71     66.77 o
  -6   6  10      392.86      395.84    159.70 o
  -4   6  10       17.72       -0.76    132.41 o
  -2   6  10       21.04        5.30    127.87 o
   0   6  10       34.39        7.57    136.95 o
   2   6  10        0.04      -43.13    139.97 o
   4   6  10       14.25       77.18    157.38 o
   6   6  10        1.65      121.64    198.23 o
 -15   7  10       18.07      101.61    107.80 o
 -13   7  10        0.60       85.13     82.98 o
 -11   7  10       89.84      154.95    109.72 o
  -9   7  10      381.74      478.20     92.29 o
  -7   7  10      821.45      622.10     95.03 o
  -5   7  10      327.90      321.07     78.02 o
  -3   7  10       82.51      123.34    147.55 o
  -1   7  10       18.28       34.80    151.32 o
   1   7  10        1.99      180.07    180.07 o
   3   7  10        3.88      -86.25    146.78 o
  -8   8  10       31.03      197.07     90.60 o
  -6   8  10        1.80      -71.74     76.90 o
 -25   1  11       34.76       55.87     83.18 o
 -23   1  11       56.91       74.91     79.34 o
 -21   1  11      259.75      165.25     82.11 o
 -19   1  11      355.86      400.37    129.42 o
 -17   1  11     1511.96     1341.11    182.60 o
 -15   1  11      832.66      567.17    134.79 o
 -13   1  11      787.33      494.47    117.37 o
 -11   1  11       15.82       17.82     46.03 o
  -9   1  11      671.53      725.95     63.33 o
  -7   1  11      116.68       23.95     45.19 o
  -5   1  11      378.19      401.17     89.32 o
  -3   1  11       98.07      118.04     72.64 o
  -1   1  11      352.78      345.86     51.31 o
   1   1  11     4117.73     3981.77    148.07 o
   3   1  11     2917.39     3018.18     99.24 o
   5   1  11     3794.06     3858.62    192.54 o
   7   1  11     1365.60     1364.08    106.12 o
   9   1  11        0.02        1.02     78.23 o
  11   1  11       23.64      -20.95     78.28 o
 -24   2  11       20.71      -37.91     80.77 o
 -22   2  11      500.86      391.33    144.57 o
 -20   2  11      456.36      569.95    149.11 o
 -18   2  11      119.75       36.42     64.53 o
 -16   2  11      301.56      299.61     73.41 o
 -14   2  11      945.05      784.58    145.40 o
 -12   2  11     5368.07     4656.99    160.52 o
 -10   2  11      204.85      236.92     62.95 o
  -8   2  11      409.02      313.94     65.39 o
  -6   2  11      728.67      636.05    118.88 o
  -4   2  11      366.35      219.50     91.59 o
  -2   2  11      608.56      590.53    113.56 o
   0   2  11       52.36       45.56     44.55 o
   2   2  11      117.72       48.60     73.21 o
   4   2  11      643.48      642.83     73.34 o
   6   2  11      306.66      654.88    285.47 o
   8   2  11       29.81       75.20     73.49 o
  10   2  11      146.01      130.03     82.60 o
 -23   3  11      213.23      242.58    120.69 o
 -21   3  11        5.47       -4.35     55.90 o
 -19   3  11       96.70      133.06     83.23 o
 -17   3  11       27.82       -2.46     68.26 o
 -15   3  11       10.90       -8.96     78.47 o
 -13   3  11     1618.36     1616.75    219.76 o
 -11   3  11      520.32      582.85    109.68 o
  -9   3  11      443.13      358.80     74.66 o
  -7   3  11      476.62      498.34     70.12 o
  -5   3  11      454.15      558.36     98.98 o
  -3   3  11     5219.24     4870.34    271.50 o
  -1   3  11     3110.11     2908.79    239.81 o
   1   3  11       21.99       28.51     72.85 o
   3   3  11      527.51      427.31    104.76 o
   5   3  11       18.54      -10.92     68.94 o
   7   3  11       19.72       15.05     71.24 o
   9   3  11      841.23      862.23    259.08 o
 -22   4  11       19.58       65.39     78.55 o
 -20   4  11       12.41       15.30     69.44 o
 -18   4  11       29.72       28.15    109.46 o
 -16   4  11      224.63      466.92    155.14 o
 -14   4  11       14.92     -156.62    104.41 o
 -12   4  11        0.62      -70.36    103.66 o
 -10   4  11     2246.24     2104.77    231.25 o
  -8   4  11     2145.11     2049.28    218.35 o
  -6   4  11     1956.27     1875.45    184.58 o
  -4   4  11      168.64      150.99     91.11 o
  -2   4  11      861.88     1080.54    171.13 o
   0   4  11     1232.78     1184.65    190.88 o
   2   4  11       77.21      134.25     99.02 o
   4   4  11        5.15      -43.45     62.37 o
   6   4  11      237.82       57.30     80.06 o
   8   4  11       29.29      -33.01    134.94 o
 -21   5  11       66.65       36.57    124.01 o
 -19   5  11        1.72       25.62     86.34 o
 -17   5  11        6.85        4.10     67.24 o
 -15   5  11      121.39      157.88     88.91 o
 -13   5  11      450.56      394.35    150.62 o
 -11   5  11       43.57      -81.72    105.17 o
  -9   5  11     1209.01     1208.84    193.90 o
  -7   5  11      381.04      416.28    143.05 o
  -5   5  11     4016.85     4170.82    306.76 o
  -3   5  11      178.50       65.08    121.83 o
  -1   5  11       39.46       93.82    136.95 o
   1   5  11      179.16      -84.75    127.89 o
   3   5  11      305.34      331.48    171.04 o
   5   5  11        2.03      -41.32    105.47 o
   7   5  11       49.66       89.16     83.15 o
 -18   6  11       85.29      -24.32     78.46 o
 -16   6  11       24.23      -25.77     70.15 o
 -14   6  11        2.13       15.83     85.97 o
 -12   6  11      263.07      131.19     83.69 o
 -10   6  11      426.54      165.00    146.08 o
  -8   6  11       14.27      -97.60    129.38 o
  -6   6  11     2173.17     2032.12    265.29 o
  -4   6  11      105.05      247.43    146.04 o
  -2   6  11      473.04      319.41    163.49 o
   0   6  11        3.28      164.94    152.84 o
   2   6  11        0.16      -74.15    145.27 o
   4   6  11      121.12      486.55    186.90 o
 -13   7  11        3.13       73.78    173.08 o
 -11   7  11       69.05       10.37     72.19 o
  -9   7  11     1586.05     1685.52    264.38 o
  -7   7  11        1.75      -43.13    137.70 o
  -5   7  11      258.05      492.65    179.35 o
  -3   7  11       63.04      127.12    155.11 o
  -1   7  11        0.88      274.65    172.51 o
 -24   0  12       88.78      -50.70    115.77 o
 -22   0  12      171.58        0.00    100.64 o
 -20   0  12       96.02      144.52    108.20 o
 -18   0  12     1898.03     1733.29    200.08 o
 -16   0  12     7645.86     6317.50    312.41 o
 -14   0  12     1282.40     1261.32    152.27 o
 -12   0  12        0.07       11.43     55.58 o
 -10   0  12      583.58      709.21    186.99 o
  -8   0  12     1593.88     1931.77    154.60 o
  -6   0  12      137.62      217.18     72.64 o
  -4   0  12      605.98      494.37     79.49 o
  -2   0  12      169.10       68.86     59.03 o
   0   0  12        1.76        3.36     49.56 o
   2   0  12     2100.64     2234.28    129.69 o
   4   0  12        7.01       26.47     60.09 o
   6   0  12       63.94      216.70    103.66 o
   8   0  12       50.43      130.10     88.27 o
  10   0  12      371.30      458.28    114.60 o
 -25   1  12        3.90       31.35    115.01 o
 -23   1  12      119.62      108.16     82.40 o
 -21   1  12      835.11      710.66    110.73 o
 -19   1  12      281.83      320.74     87.48 o
 -17   1  12     2046.92     2595.42    236.50 o
 -15   1  12      153.65      229.29    104.43 o
 -13   1  12     1030.35      951.26    149.20 o
 -11   1  12     1745.88     2034.39    131.22 o
  -9   1  12      191.30      236.43     47.10 o
  -7   1  12      492.18      585.15    104.46 o
  -5   1  12      155.02      147.56     81.73 o
  -3   1  12       11.09      -12.11     66.58 o
  -1   1  12      261.12      264.25     50.43 o
   1   1  12     3022.22     3029.97    121.81 o
   3   1  12      636.06      706.51     70.81 o
   5   1  12      396.87      466.74     63.13 o
   7   1  12      614.57      555.48     76.02 o
   9   1  12        9.85       21.70     63.68 o
 -24   2  12       79.41     -140.74    102.91 o
 -22   2  12       43.33       22.70    110.47 o
 -20   2  12     1519.23     1323.46    199.24 o
 -18   2  12      261.68      212.66    111.25 o
 -16   2  12       74.45       40.86    100.64 o
 -14   2  12     2360.00     2319.58    226.73 o
 -12   2  12      352.87      485.81    125.64 o
 -10   2  12      366.09      412.50    115.05 o
  -8   2  12      383.01      392.68    118.83 o
  -6   2  12        0.55       32.53     85.50 o
  -4   2  12      167.40      157.40     91.56 o
  -2   2  12      916.88      801.19    129.49 o
   0   2  12      128.52       75.01     87.37 o
   2   2  12      206.64      161.72     57.35 o
   4   2  12      228.47      225.92     64.33 o
   6   2  12      667.18      577.79     87.99 o
   8   2  12        0.73        8.12     81.55 o
 -23   3  12      285.98      393.52    153.63 o
 -21   3  12      121.84       49.94    121.83 o
 -19   3  12        1.36       40.86    118.03 o
 -17   3  12      768.81      839.63    168.08 o
 -15   3  12       78.81      210.35    117.28 o
 -13   3  12      964.04      856.48    154.48 o
 -11   3  12       64.07      171.00    109.72 o
  -9   3  12        5.58      -20.74     75.40 o
  -7   3  12      924.18      852.69    140.85 o
  -5   3  12      135.88      156.64     98.37 o
  -3   3  12     1768.96     1491.45    175.82 o
  -1   3  12     1254.48     1186.20    168.92 o
   1   3  12      224.10       71.34     80.91 o
   3   3  12        0.77       66.39     87.70 o
   5   3  12        6.20     -121.25     94.92 o
   7   3  12       42.11      -41.78     92.95 o
   9   3  12      460.99      214.30    107.55 o
 -22   4  12       82.96      217.92    148.31 o
 -20   4  12      141.10      -29.51    117.29 o
 -18   4  12       38.53       46.15    123.33 o
 -16   4  12        5.95      168.73    132.41 o
 -14   4  12      232.09      336.00    138.49 o
 -12   4  12      102.79       40.10    118.04 o
 -10   4  12     1257.61     1219.51    193.15 o
  -8   4  12      133.78      174.04    115.78 o
  -6   4  12      241.29      267.14    119.57 o
  -4   4  12       94.12      162.69    121.07 o
  -2   4  12       54.80      136.20    115.77 o
   0   4  12       95.71      164.95    125.61 o
   2   4  12      121.94      320.65    110.49 o
   4   4  12       77.86       34.36    102.28 o
   6   4  12       23.87      148.10    109.87 o
 -19   5  12        6.48       60.53    132.41 o
 -17   5  12       58.61      -47.67    115.77 o
 -15   5  12       20.64      159.65    133.92 o
 -13   5  12        8.58       49.94    123.33 o
 -11   5  12       69.46      211.86    133.17 o
  -9   5  12       51.02      -55.99    108.20 o
  -7   5  12      632.80      583.66    158.22 o
  -5   5  12      644.09      825.15    175.63 o
  -3   5  12      842.42     1045.61    191.56 o
  -1   5  12       45.59      145.27    142.25 o
   1   5  12        0.96      133.92    140.73 o
   3   5  12        4.39      -32.53    141.49 o
   5   5  12       24.59       44.61    133.17 o
 -16   6  12        7.76      -54.48    126.35 o
 -14   6  12        0.52      251.95    156.62 o
 -12   6  12       14.69      113.49    136.95 o
 -10   6  12       77.98       68.10    136.20 o
  -8   6  12      126.77       51.45    138.47 o
  -6   6  12      238.39       53.73    135.46 o
  -4   6  12      128.40      104.42    139.99 o
  -2   6  12       44.06      296.60    161.92 o
   0   6  12       30.92      243.63    171.75 o
   2   6  12       16.36       74.15    165.70 o
  -9   7  12      445.94      367.84    183.92 o
  -7   7  12      158.75      153.61    163.45 o
  -5   7  12      199.19      201.29    165.72 o
 -23   1  13        4.61        7.06     71.95 o
 -21   1  13      118.85      197.71     82.12 o
 -19   1  13       26.78       57.39     66.61 o
 -17   1  13       33.42      108.20     69.25 o
 -15   1  13        0.35       -7.57     80.96 o
 -13   1  13        9.86       80.96     87.01 o
 -11   1  13      273.68      131.68     92.33 o
  -9   1  13       14.44       69.61     77.93 o
  -7   1  13       99.02      107.45     80.21 o
  -5   1  13        0.23        2.27     68.85 o
  -3   1  13      223.59      240.65     84.00 o
  -1   1  13       35.55       73.97     60.10 o
   1   1  13        8.97       99.08     66.18 o
   3   1  13      380.82      364.51     56.00 o
   5   1  13       68.19      103.72     59.43 o
   7   1  13       71.30       96.44     64.22 o
 -22   2  13       78.40      156.63    115.01 o
 -20   2  13      311.68      304.23    125.63 o
 -18   2  13       74.00       91.56     94.58 o
 -16   2  13       45.26       28.75     96.09 o
 -14   2  13      315.95      308.78    121.09 o
 -12   2  13        2.54       71.12     91.55 o
 -10   2  13        3.13       14.38     82.47 o
  -8   2  13       29.28      -21.94     83.23 o
  -6   2  13       31.00       84.74     85.50 o
  -4   2  13       26.65      -53.72     77.93 o
  -2   2  13        6.01      -36.32     80.96 o
   0   2  13        2.72        9.38     69.05 o
   2   2  13        5.95       -1.29     76.07 o
   4   2  13      102.99       95.64     86.40 o
   6   2  13       75.14        5.89     71.01 o
 -21   3  13        0.55       52.96    121.81 o
 -19   3  13       15.24       32.53    115.76 o
 -17   3  13        3.07     -103.66     99.12 o
 -15   3  13       75.69       76.42    105.18 o
 -13   3  13        0.07      -29.51     99.87 o
 -11   3  13       81.72      139.23    108.96 o
  -9   3  13        4.73      -13.62     87.77 o
  -7   3  13      232.50       81.73     93.08 o
  -5   3  13       84.39      -55.24     87.02 o
  -3   3  13       49.20      167.97    108.96 o
  -1   3  13      144.34       -3.03    108.21 o
   1   3  13      212.48      359.32    104.32 o
   3   3  13      270.54      307.49    106.39 o
   5   3  13        0.13       76.68    145.27 o
 -20   4  13       53.28       20.43    125.60 o
 -18   4  13       16.64      -55.99    120.30 o
 -16   4  13       61.31      -55.24    111.23 o
 -14   4  13      213.88      199.02    128.65 o
 -12   4  13       19.51       73.39    115.76 o
 -10   4  13      451.90      643.37    151.38 o
  -8   4  13      119.97      205.06    125.61 o
  -6   4  13       49.28      -70.37    102.15 o
  -4   4  13        8.49        5.30    111.22 o
  -2   4  13       55.33      177.81    125.60 o
   0   4  13      307.44      242.93    142.28 o
   2   4  13      103.40      429.79    154.36 o
   4   4  13        0.52      -19.63    127.87 o
 -17   5  13       36.63      118.03    148.30 o
 -15   5  13       42.76      178.57    137.71 o
 -13   5  13       11.85      130.90    129.38 o
 -11   5  13       85.25       31.02    116.53 o
  -9   5  13        3.08      257.25    131.65 o
  -7   5  13      364.14      318.63    146.07 o
  -5   5  13       87.54        4.54    133.17 o
  -3   5  13      117.36       47.67    125.61 o
  -1   5  13      116.75       80.21    144.53 o
   1   5  13       18.75      118.03    145.27 o
 -14   6  13        0.02       44.64    136.19 o
 -12   6  13       83.41      112.74    139.23 o
 -10   6  13      153.90      136.21    152.10 o
  -8   6  13       33.75       14.38    139.22 o
  -6   6  13      100.91       80.96    145.28 o
  -4   6  13       15.45       81.72    146.78 o
  -2   6  13        0.96       -3.03    141.49 o
 -22   0  14      213.82      136.21    112.00 o
 -20   0  14       29.22      -37.07     90.04 o
 -18   0  14       78.13       68.86     96.85 o
 -16   0  14      149.08      -19.67     83.24 o
 -14   0  14      829.70      741.26    134.77 o
 -12   0  14        1.24      -74.15     69.61 o
 -10   0  14      525.30      526.85    105.22 o
  -8   0  14     2678.01     2304.11    156.24 o
  -6   0  14     1063.10     1263.98    124.20 o
  -4   0  14        1.96       -7.57     61.29 o
  -2   0  14       35.73      120.30     68.10 o
   0   0  14        0.43       42.37     72.63 o
   2   0  14       14.75       90.79     89.28 o
   4   0  14      142.14      208.85    115.77 o
   6   0  14       30.57       50.69    121.06 o
 -23   1  14       25.49      161.16    118.03 o
 -21   1  14        2.80       68.03     76.04 o
 -19   1  14      185.65      295.03     86.94 o
 -17   1  14      190.54      155.89     71.70 o
 -15   1  14        1.13      -78.80     52.53 o
 -13   1  14       13.26        8.54     57.04 o
 -11   1  14      389.98      442.48     71.08 o
  -9   1  14       89.82      131.96     52.90 o
  -7   1  14      169.27      141.93     51.79 o
  -5   1  14       89.80       83.99     76.42 o
  -3   1  14      332.08      165.75     84.01 o
  -1   1  14      176.89       75.67     87.02 o
   1   1  14        1.63      -24.18     63.64 o
   3   1  14       27.45       93.85     77.02 o
   5   1  14       37.48      -15.44     78.86 o
 -22   2  14       17.64      177.81    123.33 o
 -20   2  14       89.46       67.34    108.96 o
 -18   2  14       13.26      -12.11     99.12 o
 -16   2  14       18.40      -17.40     96.09 o
 -14   2  14       87.04       -5.30     93.07 o
 -12   2  14      233.87       49.95     99.89 o
 -10   2  14     1110.51     1039.83    156.77 o
  -8   2  14        0.33       41.61     90.79 o
  -6   2  14      304.28      230.83     98.39 o
  -4   2  14      792.88      707.91    130.98 o
  -2   2  14        8.29       92.31     95.33 o
   0   2  14        3.83       64.31     98.36 o
   2   2  14       44.80      118.30     86.67 o
   4   2  14       15.09        2.77    230.77 o
 -21   3  14        1.53       23.45    123.33 o
 -19   3  14       16.95      -53.72    109.71 o
 -17   3  14        4.78      -33.29    101.39 o
 -15   3  14       63.02        2.27    107.44 o
 -13   3  14      212.55      369.29    132.43 o
 -11   3  14       11.99      -83.98     92.31 o
  -9   3  14      144.46      238.36    105.94 o
  -7   3  14      260.11      178.60    105.19 o
  -5   3  14      137.03      -46.92     93.83 o
  -3   3  14        1.15      162.67    115.01 o
  -1   3  14       57.72     -109.71     98.36 o
   1   3  14       91.08      167.98    129.39 o
   3   3  14      105.34      211.23    102.82 o
 -18   4  14        0.05      119.54    124.84 o
 -16   4  14       49.70      171.76    135.44 o
 -14   4  14      135.80       99.88    116.53 o
 -12   4  14       40.52       15.13    114.25 o
 -10   4  14        0.19       99.87    108.20 o
  -8   4  14      103.63      108.20    108.20 o
  -6   4  14        0.01      -99.12     94.58 o
  -4   4  14       10.18       99.87    118.79 o
  -2   4  14       32.98      137.71    125.60 o
   0   4  14      204.12      389.72    146.81 o
   2   4  14       43.38      110.47    138.46 o
 -15   5  14        1.21      165.70    138.46 o
 -13   5  14       17.90       26.48    121.06 o
 -11   5  14       43.32       60.53    125.60 o
  -9   5  14       89.13       -6.81    118.04 o
  -7   5  14       11.29       83.98    131.65 o
  -5   5  14        0.11      170.24    137.70 o
  -3   5  14        0.17      -81.71    124.08 o
  -1   5  14       66.49      289.80    158.14 o
 -21   1  15      202.31      270.12     89.59 o
 -19   1  15        0.15       74.17     71.30 o
 -17   1  15      316.06      333.90     84.69 o
 -15   1  15        9.52      101.33     67.93 o
 -13   1  15        1.41       52.40     60.93 o
 -11   1  15       16.22       70.89     58.36 o
  -9   1  15      265.17      156.65     93.84 o
  -7   1  15        0.19       19.16    105.17 o
  -5   1  15      107.78      136.20     81.72 o
  -3   1  15        6.18       72.64     83.98 o
  -1   1  15       85.76      247.43     99.12 o
   1   1  15        0.00      264.06    103.66 o
   3   1  15      114.69      419.96    133.18 o
 -20   2  15        0.77       43.13    111.98 o
 -18   2  15       13.50      134.68    108.20 o
 -16   2  15        7.23      -24.97     95.33 o
 -14   2  15      311.84      337.53    126.39 o
 -12   2  15      250.24      140.76    100.65 o
 -10   2  15      408.99      424.60    124.13 o
  -8   2  15        4.08       80.96     96.09 o
  -6   2  15      199.81      384.42    108.97 o
  -4   2  15      875.65      838.16    143.86 o
  -2   2  15       20.45       33.29     99.12 o
   0   2  15      199.68      486.58    129.40 o
   2   2  15       46.81      232.29    125.60 o
 -19   3  15       10.49        2.27    115.76 o
 -17   3  15       23.89       87.77    113.49 o
 -15   3  15        1.29      209.58    121.81 o
 -13   3  15       37.67      213.37    118.79 o
 -11   3  15        6.32       28.75    100.63 o
  -9   3  15       14.13      -80.20     88.52 o
  -7   3  15       46.43       -0.76     99.12 o
  -5   3  15      251.93      235.35    116.54 o
  -3   3  15        0.48       51.45    116.52 o
  -1   3  15       32.08      108.20    115.76 o
   1   3  15       75.91      118.79    131.66 o
 -16   4  15      118.67       -6.05    122.58 o
 -14   4  15       29.61       32.54    121.82 o
 -12   4  15       16.87       90.79    117.28 o
 -10   4  15       36.57      119.55    115.76 o
  -8   4  15      118.81      119.56    109.72 o
  -6   4  15       41.42       55.23    113.50 o
  -4   4  15      196.81      300.42    139.24 o
  -2   4  15      203.80      433.60    161.18 o
 -11   5  15       31.45      139.98    130.90 o
  -9   5  15        9.23       96.85    132.41 o
 -18   0  16        6.74      -35.56     87.01 o
 -16   0  16       99.33       34.81     95.34 o
 -14   0  16     1258.78     1134.53    162.08 o
 -12   0  16        3.20       24.97     79.44 o
 -10   0  16      702.67      454.22    109.01 o
  -8   0  16      294.96      264.12     87.03 o
  -6   0  16       58.62      -26.48     74.15 o
  -4   0  16      537.33      563.16    100.67 o
 -19   1  16      455.34      433.20     94.94 o
 -17   1  16      134.24      126.66     72.25 o
 -15   1  16        5.94       36.30     64.69 o
 -13   1  16      517.21      612.80     90.37 o
 -11   1  16      247.21      215.88     66.19 o
  -9   1  16      107.48       11.03     77.94 o
  -7   1  16      365.39      348.14    102.17 o
  -5   1  16      110.42      217.17     95.34 o
  -3   1  16      226.36      428.32    109.73 o
  -1   1  16      251.37      357.95    111.24 o
 -18   2  16        7.39       75.50     75.10 o
 -16   2  16      138.55       97.61    111.23 o
 -14   2  16      161.83      152.85    111.24 o
 -12   2  16      129.14      283.76    115.77 o
 -10   2  16      427.83      558.57    140.78 o
  -8   2  16      228.18      399.56    118.05 o
  -6   2  16       19.74       62.04     94.58 o
  -4   2  16      354.42      297.43    114.28 o
  -2   2  16       25.33      245.15    111.98 o
 -15   3  16      160.68       13.62    101.40 o
 -13   3  16       85.76      -37.83    105.93 o
 -11   3  16      142.62      173.28    115.77 o
  -9   3  16        4.85        5.30     97.60 o
  -7   3  16      206.88      303.45    121.08 o
  -5   3  16        0.78      150.57    115.01 o
 -10   4  16        1.94       52.96    111.22 o
 -15   1  17       34.19       45.20     67.60 o
 -13   1  17      180.68      101.18     73.40 o
 -11   1  17       53.03       81.87     62.54 o
  -9   1  17       19.57       43.88     83.23 o
  -7   1  17        0.86       56.75     87.01 o
  -5   1  17      189.29      479.76    113.51 o
 -12   2  17        3.63       54.48    104.41 o
 -10   2  17        0.11      -27.99     90.79 o
  -8   2  17      197.44      326.15    118.05 o
 
